# Supplementary material for: Structural diversity among Acinetobacter baumannii K-antigens and its implication in the in silico serotyping
Source: Front Microbiol. 2023 Jun 21;14:1191542. doi: 10.3389/fmicb.2023.1191542 (PMC10320297; doi:10.3389/fmicb.2023.1191542)
Supplement: Supplementary file 1 [file Table_1.xlsx]

## Sheet: Sheet1
Table S1. A few examples showing the clinical relevance of different K-types (or K-locus (KL) types) of Acinetobacter baumannii.
K-type	City/Country	Reference
KL2, KL10, KL22, and KL52	Taiwan	https://www.ncbi.nlm.nih.gov/pmc/articles/PMC7534287/
KL1, KL3, KL4, KL9, KL40	Albania, Canada, China, Croatia, Greece, Italy, Kosovo, Montenegro, Romania, Serbia, Spain, Turkey	https://www.sciencedirect.com/science/article/pii/S092485792100087X?via%3Dihub
KL22	Beijing	https://www.ncbi.nlm.nih.gov/pmc/articles/PMC7781578/
K1	Buffalo, Los Angeles, Chicago, Cleveland	https://www.ncbi.nlm.nih.gov/pmc/articles/PMC3584894/
KL1, KL40	Tehran, Iran	https://pubmed.ncbi.nlm.nih.gov/34377981/
KL3 and KL17	South Africa	https://www.ncbi.nlm.nih.gov/pmc/articles/PMC9391000/
KL4 and KL40	Greece	https://europepmc.org/article/med/32425900
K27 and K44	Nizhny Novgorod, Russia	https://academic.oup.com/glycob/article/26/5/501/2355445
KL6, KL10, KL47, KL2, KL52, KL3, KL49, KL24, KL14, KL28, KL32, KL63, KL57, KL8, KL108, KL19, KL113, KL116, KL60, KL43, KL37, KL9, KL125, and KL7	Thailand, Vietnam, USA, Europe, Canada, Iraq, Australia	https://www.ncbi.nlm.nih.gov/pmc/articles/PMC7153491/
KL12, KL13 and KL49	Sydney, Australia	https://academic.oup.com/glycob/article/25/6/644/1988665
KL14	Malaysia	https://journals.asm.org/doi/10.1128/mSphere.01076-20
KL129, KL60	Taiwan	https://www.ncbi.nlm.nih.gov/pmc/articles/PMC8532604/
K11 and K83	Saarland, Germany	https://www.sciencedirect.com/science/article/abs/pii/S0141813017305731?via%3Dihub_between_the_K_units
KL19, KL39	Brisbane, Australia	https://www.microbiologyresearch.org/content/journal/micro/10.1099/mic.0.000313
