# Supplementary material for: Structural diversity among Acinetobacter baumannii K-antigens and its implication in the in silico serotyping
Source: Front Microbiol. 2023 Jun 21;14:1191542. doi: 10.3389/fmicb.2023.1191542 (PMC10320297; doi:10.3389/fmicb.2023.1191542)
Supplement: Supplementary file 2 [file Table_2.xlsx]

## Sheet: ABSD_predict_RS
Table S2. GenBank accession IDs of the protein sequences involved in the K-antigen assembly and transport (Figure 1) corresponding to all the 237 K-types. Note that some of the sequences were taken directly from Kaptive's Acinetobacter_baumannii_k_locus_primary_reference dataset. (https://github.com/katholt/Kaptive/blob/master/reference_database/Acinetobacter_baumannii_k_locus_primary_reference.g…
K-type	NCBI Accesssion ID	Remarks
KL1	CP010781.1
KL2	KJ459911.2
KL3	KF793926.1
KL4	JN409449.3
KL5	BK010760.1
KL6	KF130871.1
KL7	KC526894.2
KL8	KX712116.1
KL9	MK331712.1
KL10	KY434633.1
KL11	KF002790.2
KL12	JN107991.2
KL13	MF522810.1
KL14	KF030679.2
KL15	KC526900.1
KL16	MF522813.1
KL17	KC118541.2
KL18	MF522811.1
KL19	KU215659.1
KL20	JQ684178.2
KL21	MG231275.1
KL22	KC526920.1
KL23	MF522812.1
KL24	KX756650.1
KL25	BK008886.1
KL26	MF522809.1
KL27	KT266827.1
KL28	MF522807.1
KL29	NZ_AMHJ01000024
KL30	MN166189.1
KL31	AMFH01000019.1	Kaptive-Ref
KL32	KC526897.2
KL33	MK370018.1
KL34	CP003846.1
KL35	KC526896.2
KL36	NZ_AMFI01000021
KL37	KX712115.1
KL38	UFOG01000008.1	Kaptive-ref
KL39	NZ_AMHP01000019
KL40	KP100029.1
KL41	AMFP01000100.1
KL42	KC526903.1
KL43	KC526905.2
KL44	MN148385.1
KL45	MN166190.1
KL46	MK609549.1
KL47	KX661320.1
KL48	MN166191.1
KL49	KT359616.1
KL50	AMFW01000039.1
KL51	MN148384.1
KL52	KC526899.2
KL53	MH190222.1
KL54	MG867726.1
KL55	MN148381.1
KL56	ERR190442	Kaptive-ref
KL57	KY434631.1
KL58	KT359617.1
KL59	ERR190481	Kaptive-ref
KL60	MN148382.1
KL61	ERR190504	Kaptive-ref
KL62	ERR190506	Kaptive-ref
KL63	KC526909.2
KL64	DADEXK010000009	Kaptive-ref
KL65	ERR197597	Kaptive-ref
KL66	JRQW01000048.1	Kaptive-ref
KL67	ERR246741	Kaptive-ref
KL68	ERR246743	Kaptive-ref
KL69	OK052595.1
KL70	PYDX01000015.1	Kaptive-ref
KL71	ERR197591	Kaptive-ref
KL72	QPHP01000015.1	Kaptive-ref
KL73	MF362178.1
KL74	MN148383.1
KL75	ERR246735	Kaptive-ref
KL76	ERR246945	Kaptive-ref
KL77	MK370019.1
KL78	AVOE01000009	Kaptive-ref
KL79	MABY01000005.1	Kaptive-ref
KL80	KC526914.2
KL81	KC526916.1
KL82	KC526908.1
KL83	KC526898.2
KL84	KC526902.1
KL85	KC526913.2
KL86	MK399432.1
KL87	KC526918.1
KL88	KC526910.2
KL89	KC526919.1
KL90	KC526917.2
KL91	KM402814.1
KL92	MN958100.1
KL93	BK010902.1
KL94	AAYNPM010000009.1	Kaptive-ref
KL95	JZBX01000014 .1	Kaptive-ref
KL96	MZ399254.1
KL97	MZ399255.1
KL98	MZ399256.1
KL99	MN958101.1
KL100	MZ399257.1
KL101	MZ399258.1
KL102	MK370021.1
KL103	BKNC01000008.1	Kaptive-ref
KL104	LKIB01000037	Kaptive-ref
KL105	NZ_JEXD01000015	Kaptive-ref
KL106	MK399430.1
KL107	MK370022.1
KL108	MK370023.1
KL109	MK370024.1
KL110	MK370025.1
KL111	MK370026.1
KL112	MK370027.1
KL113	MK370028.1
KL114	MK388214.1
KL115	CP017656	Kaptive-ref
KL116	MK399425.1
KL117	LYKQ01000072.1	Kaptive-ref
KL118	CP039993	Kaptive-ref
KL119	NZ_NGGP01000084
KL120	NZ_LLCR01000062
KL121	MACC01000003.1	Kaptive-ref
KL122	LYJE01000079.1; LYJE01000022.1	Kaptive-ref
KL123	NGDZ01000017	Kaptive-ref
KL124	NCXX01000026.1
KL125	MH306195.1
KL126	MABX01000005.1	Kaptive-ref
KL127	MK399427.1
KL128	MK399428.1
KL129	MK399431.1
KL130	JZCA01000041	Kaptive-ref
KL131	AAYMYH010000023.1	Kaptive-ref
KL132	NQXG01000024.1	Kaptive-ref
KL133	CP047973.1	Kaptive-ref
KL134	NQXQ01000009.1	Kaptive-ref
KL135	DADBIM010000017.1	Kaptive-ref
KL136	VHFG01000034.1	Kaptive-ref
KL137	CP012587.1	Kaptive-ref
KL138	RHYV01000010.1	Kaptive-ref
KL139	VMKC01000012.1	Kaptive-ref
KL140	JFXH01000012.1	Kaptive-ref
KL141		Kaptive-ref
KL142	CP026125.1	Kaptive-ref
KL143	PRHL01000062.1	Kaptive-ref
KL144	MZ064058.1
KL145	JABJRI010000044.1	Kaptive-ref
KL146	NQXR01000009.1	Kaptive-ref
KL147	VHEN01000012.1	Kaptive-ref
KL148	ASGK01000251.1; ASGK01000267.1	Kaptive-ref
KL149	CP032215.1	Kaptive-ref
KL150	VHEX01000036.1	Kaptive-ref
KL151	VHEF01000019.1	Kaptive-ref
KL152	VHGP01000030.1	Kaptive-ref
KL153	VHEM01000050.1	Kaptive-ref
KL154	VHHM01000020.1	Kaptive-ref
KL155	VHGL01000026.1	Kaptive-ref
KL156	VHHE01000032.1	Kaptive-ref
KL157	VHGS01000018.1	Kaptive-ref
KL158	VHFM01000031.1	Kaptive-ref
KL159	CP026711.1	Kaptive-ref
KL160	PXNA01000006.1	Kaptive-ref
KL161	SGTT01000005.1	Kaptive-ref
KL162	VAON01000015.1	Kaptive-ref
KL163	QOQX01000023.1	Kaptive-ref
KL164	VAQY01000023.1	Kaptive-ref
KL165	CP037872.1	Kaptive-ref
KL166	NQXS01000004.1	Kaptive-ref
KL167	JABLVX010000005.1	Kaptive-ref
KL168	JAEPVZ010000012.1	Kaptive-ref
KL169	CP072526.1	Kaptive-ref
KL170	OVCF01000020.1	Kaptive-ref
KL171	AYFK01000037.1	Kaptive-ref
KL172	MPPK01000015.1	Kaptive-ref
KL173	LLED01000053.1	Kaptive-ref
KL174	AP023077.1	Kaptive-ref
KL175	NGCA01000031.1	Kaptive-ref
KL176	NGJA01000135.1	Kaptive-ref
KL177	NIWP01000014.1	Kaptive-ref
KL178	CP033754.1	Kaptive-ref
KL179	UFDH01000002.1	Kaptive-ref
KL180	BKDF01000012.1	Kaptive-ref
KL181	QKVI01000003.1	Kaptive-ref
KL182	JADVME010000009.1	Kaptive-ref
KL183	JAGKRL010000009.1	Kaptive-ref
KL184	JACXKJ010000004.1	Kaptive-ref
KL185	UFLH01000011.1	Kaptive-ref
KL186	NQXU01000023.1	Kaptive-ref
KL187	QFCB01000033.1	Kaptive-ref
KL188	CP028138.1	Kaptive-ref
KL189	RFDH01000015.1	Kaptive-ref
KL190	JADQAA010000018.1	Kaptive-ref
KL191	CAJHHV010000020.1	Kaptive-ref
KL192	JAAGTO010000017.1	Kaptive-ref
KL193	JAGFEE010000018.1	Kaptive-ref
KL194	VNWQ01000063.1	Kaptive-ref
KL195	CP015364.1	Kaptive-ref
KL196	UFMV01000007.1	Kaptive-ref
KL197	JABJRZ010000089.1	Kaptive-ref
KL198	JADVMG010000010.1	Kaptive-ref
KL199	JACDZB010000029.1	Kaptive-ref
KL200	JMOL01000008.1	Kaptive-ref
KL201	NIWK01000011.1	Kaptive-ref
KL202	NWUK01000011.1	Kaptive-ref
KL203	JEVY01000015.1	Kaptive-ref
KL204	JAEPVX010000001.1	Kaptive-ref
KL205	JEYH01000012.1	Kaptive-ref
KL206	CP042556.1	Kaptive-ref
KL207	ASFV01000010.1	Kaptive-ref
KL208	CP040080.1	Kaptive-ref
KL209	CP062919.1	Kaptive-ref
KL210	JACDYB010000009.1	Kaptive-ref
KL211	AAYNSG010000016.1	Kaptive-ref
KL212	AAYNWX010000001.1	Kaptive-ref
KL213	AAYNGR010000015.1	Kaptive-ref
KL214	DADAFT010000013.1	Kaptive-ref
KL215	DADADZ010000008.1	Kaptive-ref
KL216	JAEHMW010000025.1	Kaptive-ref
KL217	DADBJV010000010.1	Kaptive-ref
KL218	NIWR01000011	Kaptive-ref
KL219	BKQI01000013	Kaptive-ref
KL220	BKZE01000014	Kaptive-ref
KL221	AYMYJ020000008	Kaptive-ref
KL222	DADAGQ010000013	Kaptive-ref
KL223	DADBFB010000012	Kaptive-ref
KL224	JAFIAI010000011	Kaptive-ref
KL225	UFKC01000014	Kaptive-ref
KL226	DADAYP010000017	Kaptive-ref
KL227	NGII01000016	Kaptive-ref
KL228	AHHIS010000015	Kaptive-ref
KL229	BKEP01000003	Kaptive-ref
KL230	BKZB01000022	Kaptive-ref
KL231	DADATP010000004	Kaptive-ref
KL232	AAYNTS020000007	Kaptive-ref
KL233	AAYNFY020000009	Kaptive-ref
KL234	CP040084.1	Kaptive-ref
KL235	CP040050.1	Kaptive-ref
KL236	AAYNAT010000007.1	Kaptive-ref
KL237	AAYMYL020000014	Kaptive-ref
