# Supplementary material for: Structural diversity among Acinetobacter baumannii K-antigens and its implication in the in silico serotyping
Source: Front Microbiol. 2023 Jun 21;14:1191542. doi: 10.3389/fmicb.2023.1191542 (PMC10320297; doi:10.3389/fmicb.2023.1191542)
Supplement: Supplementary file 3 [file Table_3.xlsx]

## Sheet: Sheet1
Table S3. Percentage identity matrix built from Clustal-Omega server for all the Itr sequences. Note that the columns are colored according to the Itrs, as shown in Figure 2.
	PROT|ITRA4|KL145|Kaptive_primary_ref-JABJRI010000044.1	PROT|ITRA4|KL92|Kaptive_primary_ref-MN958100.1	PROT|ITRA4|KL142|Kaptive_primary_ref-CP026125.1	PROT|ITRA4|KL99|Kaptive_primary_ref-MN958101.1	PROT|ITRA4|KL143|Kaptive_primary_ref-PRHL01000062.1	PROT|ITRB2|KL59|Kaptive_primary_ref-ERR190481	PROT|ITRB2|KL62|Kaptive_primary_ref-ERR190506	PROT|ITRB2|K8|AQQ74354.1	PROT|ITRB2|KL72|Kaptive_primary_ref-QPHP01000015.1	PROT|ITRB2|KL115|Kaptive_primary_ref-CP017656	PROT|ITRB2|K63|AHB32593.1	PROT|ITRB2|KL194|Kaptive_primary_ref-VNWQ01000063.1	PROT|ITRB2|KL222|Kaptive_primary_ref-DADAGQ010000013	PROT|ITRB2|KL192|Kaptive_primary_ref-JAAGTO010000017.1	PROT|ITRB2|KL149|Kaptive_primary_ref-CP032215.1	PROT|ITRB2|K49|ALX38480.1	PROT|ITRB2|K109|QBK17701.1	PROT|ITRB2|K54|AWJ68089.1	PROT|ITRB2|K9|QDL90070.1	PROT|ITRB2|K108|QBK17680.1	PROT|ITRB2|KL168|Kaptive_primary_ref-JAEPVZ010000012.1	PROT|ITRB2|KL173|Kaptive_primary_ref-LLED01000053.1	PROT|ITRB2|KL183|Kaptive_primary_ref-JAGKRL010000009.1	PROT|ITRB2|KL212|Kaptive_primary_ref-AAYNWX010000001.1	PROT|ITRB2|KL136|Kaptive_primary_ref-VHFG01000034.1	PROT|ITRB1|K4|AGK44887.1	PROT|ITRB1|KL98|Kaptive_primary_ref-MZ399256.1	PROT|ITRB1|KL131|Kaptive_primary_ref-AAYMYH010000023.1	PROT|ITRB1|KL154|Kaptive_primary_ref-VHHM01000020.1	PROT|ITRB1|KL171|Kaptive_primary_ref-AYFK01000037.1	PROT|ITRB1|KL203|Kaptive_primary_ref-JEVY01000015.1	PROT|ITRB1|KL227|Kaptive_primary_ref-NGII01000016	PROT|ITRB1|KL191|Kaptive_primary_ref-CAJHHV010000020.1	PROT|ITRB1|KL184|Kaptive_primary_ref-JACXKJ010000004.1	PROT|ITRB1|KL172|Kaptive_primary_ref-MPPK01000015.1	PROT|ITRB1|K91|AIU05236.1	PROT|ITRB1|K40|AIZ49249.1	PROT|ITRB1|KL182|Kaptive_primary_ref-JADVME010000009.1	PROT|ITRB4|KL75|Kaptive_primary_ref-ERR246735	PROT|ITRB3|K73|ASR24091.1	PROT|ITRB3|K12|AIT56365.1	PROT|ITRB3|K13|ASY01677.1	PROT|ITRB3|KL97|Kaptive_primary_ref-MZ399255.1	PROT|ITRB3|K110|QBK17729.1	PROT|ITRB3|KL78|Kaptive_primary_ref-AVOE01000009	PROT|ITRB3|K125|AWU46321.1	PROT|ITRB3|KL70|Kaptive_primary_ref-PYDX01000015	PROT|ITRB3|KL217|Kaptive_primary_ref-DADBJV010000010.1	PROT|ITRB3|KL234|Kaptive_primary_ref-CP040084.1
PROT|ITRA4|KL145|Kaptive_primary_ref-JABJRI010000044.1	100	97.84	97.84	98.71	98.71	21.99	22.92	22.92	22.92	22.92	22.92	22.92	22.92	22.92	21.43	22.92	22.92	22.92	22.92	22.92	22.92	22.92	22.92	22.92	22.22	20.98	21.68	20.14	20.14	20.14	20.14	21.53	21.53	21.53	21.53	21.53	21.53	21.53	23.78	23.78	23.78	23.78	23.78	23.08	24.48	23.78	23.78	23.78	24.48
PROT|ITRA4|KL92|Kaptive_primary_ref-MN958100.1	97.84	100	100	99.14	99.14	22.7	22.92	22.92	22.92	22.92	22.92	22.92	22.92	22.92	22.22	22.92	22.92	22.92	22.92	22.92	22.92	22.92	22.92	22.92	22.22	20.98	21.68	21.53	21.53	21.53	21.53	22.92	22.92	22.92	22.92	22.92	22.92	22.92	23.78	24.48	24.48	24.48	24.48	23.78	25.17	24.48	24.48	24.48	25.17
PROT|ITRA4|KL142|Kaptive_primary_ref-CP026125.1	97.84	100	100	99.14	99.14	22.7	22.92	22.92	22.92	22.92	22.92	22.92	22.92	22.92	22.22	22.92	22.92	22.92	22.92	22.92	22.92	22.92	22.92	22.92	22.22	20.98	21.68	21.53	21.53	21.53	21.53	22.92	22.92	22.92	22.92	22.92	22.92	22.92	23.78	24.48	24.48	24.48	24.48	23.78	25.17	24.48	24.48	24.48	25.17
PROT|ITRA4|KL99|Kaptive_primary_ref-MN958101.1	98.71	99.14	99.14	100	100	22.7	22.92	22.92	22.92	22.92	22.92	22.92	22.92	22.92	22.22	22.92	22.92	22.92	22.92	22.92	22.92	22.92	22.92	22.92	22.22	20.98	21.68	21.53	21.53	21.53	21.53	22.92	22.92	22.92	22.92	22.92	22.92	22.92	23.78	24.48	24.48	24.48	24.48	23.78	25.17	24.48	24.48	24.48	25.17
PROT|ITRA4|KL143|Kaptive_primary_ref-PRHL01000062.1	98.71	99.14	99.14	100	100	22.7	22.92	22.92	22.92	22.92	22.92	22.92	22.92	22.92	22.22	22.92	22.92	22.92	22.92	22.92	22.92	22.92	22.92	22.92	22.22	20.98	21.68	21.53	21.53	21.53	21.53	22.92	22.92	22.92	22.92	22.92	22.92	22.92	23.78	24.48	24.48	24.48	24.48	23.78	25.17	24.48	24.48	24.48	25.17
PROT|ITRB2|KL59|Kaptive_primary_ref-ERR190481	21.99	22.7	22.7	22.7	22.7	100	89.49	89.79	89.49	89.49	89.49	89.49	89.49	89.49	88.71	89.49	89.49	89.79	90.09	90.09	90.09	90.09	90.09	90.09	90.09	57.58	57.58	57.36	57.36	57.36	57.36	57.36	57.36	57.36	57.36	57.36	57.36	57.66	57.53	58.26	58.26	58.26	58.26	58.26	57.96	57.36	57.36	57.36	57.96
PROT|ITRB2|KL62|Kaptive_primary_ref-ERR190506	22.92	22.92	22.92	22.92	22.92	89.49	100	98.21	98.81	98.81	98.81	98.81	98.81	99.11	97.44	98.51	98.51	98.81	98.51	98.51	98.51	98.51	98.51	98.51	97.92	58.56	58.56	58.04	58.04	58.04	58.04	58.04	58.04	58.04	58.04	58.04	58.04	58.33	56.59	57.31	57.31	57.31	57.31	57.31	57.31	56.72	56.72	56.72	57.31
PROT|ITRB2|K8|AQQ74354.1	22.92	22.92	22.92	22.92	22.92	89.79	98.21	100	98.81	98.81	98.81	98.81	98.81	99.11	96.49	97.92	97.92	98.21	97.92	97.92	97.92	97.92	97.92	97.92	97.92	59.46	59.46	58.93	58.93	58.93	58.93	58.93	58.93	58.93	58.93	58.93	58.93	59.23	56.89	57.61	57.61	57.61	57.61	57.61	57.61	57.01	57.01	57.01	57.61
PROT|ITRB2|KL72|Kaptive_primary_ref-QPHP01000015.1	22.92	22.92	22.92	22.92	22.92	89.49	98.81	98.81	100	100	99.4	99.4	99.4	99.7	97.12	98.51	98.51	98.81	98.51	98.51	98.51	98.51	98.51	98.51	97.92	58.56	58.56	58.04	58.04	58.04	58.04	58.04	58.04	58.04	58.04	58.04	58.04	58.33	56.59	57.31	57.31	57.31	57.31	57.31	57.31	56.72	56.72	56.72	57.31
PROT|ITRB2|KL115|Kaptive_primary_ref-CP017656	22.92	22.92	22.92	22.92	22.92	89.49	98.81	98.81	100	100	99.4	99.4	99.4	99.7	97.12	98.51	98.51	98.81	98.51	98.51	98.51	98.51	98.51	98.51	97.92	58.56	58.56	58.04	58.04	58.04	58.04	58.04	58.04	58.04	58.04	58.04	58.04	58.33	56.59	57.31	57.31	57.31	57.31	57.31	57.31	56.72	56.72	56.72	57.31
PROT|ITRB2|K63|AHB32593.1	22.92	22.92	22.92	22.92	22.92	89.49	98.81	98.81	99.4	99.4	100	100	100	99.7	97.12	98.51	98.51	98.81	98.51	98.51	98.51	98.51	98.51	98.51	97.92	58.56	58.56	58.04	58.04	58.04	58.04	58.04	58.04	58.04	58.04	58.04	58.04	58.33	56.59	57.31	57.31	57.31	57.31	57.31	57.31	56.72	56.72	56.72	57.31
PROT|ITRB2|KL194|Kaptive_primary_ref-VNWQ01000063.1	22.92	22.92	22.92	22.92	22.92	89.49	98.81	98.81	99.4	99.4	100	100	100	99.7	97.12	98.51	98.51	98.81	98.51	98.51	98.51	98.51	98.51	98.51	97.92	58.56	58.56	58.04	58.04	58.04	58.04	58.04	58.04	58.04	58.04	58.04	58.04	58.33	56.59	57.31	57.31	57.31	57.31	57.31	57.31	56.72	56.72	56.72	57.31
PROT|ITRB2|KL222|Kaptive_primary_ref-DADAGQ010000013	22.92	22.92	22.92	22.92	22.92	89.49	98.81	98.81	99.4	99.4	100	100	100	99.7	97.12	98.51	98.51	98.81	98.51	98.51	98.51	98.51	98.51	98.51	97.92	58.56	58.56	58.04	58.04	58.04	58.04	58.04	58.04	58.04	58.04	58.04	58.04	58.33	56.59	57.31	57.31	57.31	57.31	57.31	57.31	56.72	56.72	56.72	57.31
PROT|ITRB2|KL192|Kaptive_primary_ref-JAAGTO010000017.1	22.92	22.92	22.92	22.92	22.92	89.49	99.11	99.11	99.7	99.7	99.7	99.7	99.7	100	97.44	98.81	98.81	99.11	98.81	98.81	98.81	98.81	98.81	98.81	98.21	58.56	58.56	58.04	58.04	58.04	58.04	58.04	58.04	58.04	58.04	58.04	58.04	58.33	56.59	57.31	57.31	57.31	57.31	57.31	57.31	56.72	56.72	56.72	57.31
PROT|ITRB2|KL149|Kaptive_primary_ref-CP032215.1	21.43	22.22	22.22	22.22	22.22	88.71	97.44	96.49	97.12	97.12	97.12	97.12	97.12	97.44	100	97.44	97.44	97.76	98.72	98.72	98.72	98.72	98.72	98.72	98.4	58.79	58.79	58.79	58.79	58.79	58.79	58.79	58.79	58.79	58.79	58.79	58.79	59.11	57.69	57.37	57.37	57.37	57.37	57.37	57.37	57.05	57.05	57.05	57.37
PROT|ITRB2|K49|ALX38480.1	22.92	22.92	22.92	22.92	22.92	89.49	98.51	97.92	98.51	98.51	98.51	98.51	98.51	98.81	97.44	100	100	99.7	98.81	98.81	98.81	98.81	98.81	98.81	98.21	58.56	58.56	58.04	58.04	58.04	58.04	58.04	58.04	58.04	58.04	58.04	58.04	58.33	56.59	57.31	57.31	57.31	57.31	57.31	57.31	56.72	56.72	56.72	57.31
PROT|ITRB2|K109|QBK17701.1	22.92	22.92	22.92	22.92	22.92	89.49	98.51	97.92	98.51	98.51	98.51	98.51	98.51	98.81	97.44	100	100	99.7	98.81	98.81	98.81	98.81	98.81	98.81	98.21	58.56	58.56	58.04	58.04	58.04	58.04	58.04	58.04	58.04	58.04	58.04	58.04	58.33	56.59	57.31	57.31	57.31	57.31	57.31	57.31	56.72	56.72	56.72	57.31
PROT|ITRB2|K54|AWJ68089.1	22.92	22.92	22.92	22.92	22.92	89.79	98.81	98.21	98.81	98.81	98.81	98.81	98.81	99.11	97.76	99.7	99.7	100	99.11	99.11	99.11	99.11	99.11	99.11	98.51	58.26	58.26	57.74	57.74	57.74	57.74	57.74	57.74	57.74	57.74	57.74	57.74	58.04	56.29	57.01	57.01	57.01	57.01	57.01	57.01	56.42	56.42	56.42	57.01
PROT|ITRB2|K9|QDL90070.1	22.92	22.92	22.92	22.92	22.92	90.09	98.51	97.92	98.51	98.51	98.51	98.51	98.51	98.81	98.72	98.81	98.81	99.11	100	100	100	100	100	100	99.4	58.26	58.26	57.74	57.74	57.74	57.74	57.74	57.74	57.74	57.74	57.74	57.74	58.04	56.29	57.01	57.01	57.01	57.01	57.01	57.01	56.42	56.42	56.42	57.01
PROT|ITRB2|K108|QBK17680.1	22.92	22.92	22.92	22.92	22.92	90.09	98.51	97.92	98.51	98.51	98.51	98.51	98.51	98.81	98.72	98.81	98.81	99.11	100	100	100	100	100	100	99.4	58.26	58.26	57.74	57.74	57.74	57.74	57.74	57.74	57.74	57.74	57.74	57.74	58.04	56.29	57.01	57.01	57.01	57.01	57.01	57.01	56.42	56.42	56.42	57.01
PROT|ITRB2|KL168|Kaptive_primary_ref-JAEPVZ010000012.1	22.92	22.92	22.92	22.92	22.92	90.09	98.51	97.92	98.51	98.51	98.51	98.51	98.51	98.81	98.72	98.81	98.81	99.11	100	100	100	100	100	100	99.4	58.26	58.26	57.74	57.74	57.74	57.74	57.74	57.74	57.74	57.74	57.74	57.74	58.04	56.29	57.01	57.01	57.01	57.01	57.01	57.01	56.42	56.42	56.42	57.01
PROT|ITRB2|KL173|Kaptive_primary_ref-LLED01000053.1	22.92	22.92	22.92	22.92	22.92	90.09	98.51	97.92	98.51	98.51	98.51	98.51	98.51	98.81	98.72	98.81	98.81	99.11	100	100	100	100	100	100	99.4	58.26	58.26	57.74	57.74	57.74	57.74	57.74	57.74	57.74	57.74	57.74	57.74	58.04	56.29	57.01	57.01	57.01	57.01	57.01	57.01	56.42	56.42	56.42	57.01
PROT|ITRB2|KL183|Kaptive_primary_ref-JAGKRL010000009.1	22.92	22.92	22.92	22.92	22.92	90.09	98.51	97.92	98.51	98.51	98.51	98.51	98.51	98.81	98.72	98.81	98.81	99.11	100	100	100	100	100	100	99.4	58.26	58.26	57.74	57.74	57.74	57.74	57.74	57.74	57.74	57.74	57.74	57.74	58.04	56.29	57.01	57.01	57.01	57.01	57.01	57.01	56.42	56.42	56.42	57.01
PROT|ITRB2|KL212|Kaptive_primary_ref-AAYNWX010000001.1	22.92	22.92	22.92	22.92	22.92	90.09	98.51	97.92	98.51	98.51	98.51	98.51	98.51	98.81	98.72	98.81	98.81	99.11	100	100	100	100	100	100	99.4	58.26	58.26	57.74	57.74	57.74	57.74	57.74	57.74	57.74	57.74	57.74	57.74	58.04	56.29	57.01	57.01	57.01	57.01	57.01	57.01	56.42	56.42	56.42	57.01
PROT|ITRB2|KL136|Kaptive_primary_ref-VHFG01000034.1	22.22	22.22	22.22	22.22	22.22	90.09	97.92	97.92	97.92	97.92	97.92	97.92	97.92	98.21	98.4	98.21	98.21	98.51	99.4	99.4	99.4	99.4	99.4	99.4	100	58.56	58.56	57.74	57.74	57.74	57.74	57.74	57.74	57.74	57.74	57.74	57.74	58.04	56.59	57.01	57.01	57.01	57.01	57.01	57.01	56.42	56.42	56.42	57.01
PROT|ITRB1|K4|AGK44887.1	20.98	20.98	20.98	20.98	20.98	57.58	58.56	59.46	58.56	58.56	58.56	58.56	58.56	58.56	58.79	58.56	58.56	58.26	58.26	58.26	58.26	58.26	58.26	58.26	58.56	100	99.1	93.43	93.73	93.73	93.73	94.93	94.93	94.93	94.93	94.93	94.93	94.63	71.56	69.76	69.76	69.76	69.76	70.06	69.16	69.46	69.46	69.46	69.76
PROT|ITRB1|KL98|Kaptive_primary_ref-MZ399256.1	21.68	21.68	21.68	21.68	21.68	57.58	58.56	59.46	58.56	58.56	58.56	58.56	58.56	58.56	58.79	58.56	58.56	58.26	58.26	58.26	58.26	58.26	58.26	58.26	58.56	99.1	100	93.43	93.73	93.73	93.73	95.22	95.22	95.22	95.22	95.22	95.22	94.93	71.56	70.06	70.06	70.06	70.06	69.76	69.16	69.46	69.46	69.46	69.76
PROT|ITRB1|KL131|Kaptive_primary_ref-AAYMYH010000023.1	20.14	21.53	21.53	21.53	21.53	57.36	58.04	58.93	58.04	58.04	58.04	58.04	58.04	58.04	58.79	58.04	58.04	57.74	57.74	57.74	57.74	57.74	57.74	57.74	57.74	93.43	93.43	100	99.7	99.7	99.7	98.22	98.22	98.22	98.22	98.22	98.22	97.93	70.83	70.03	70.03	70.03	70.03	70.03	69.14	69.44	69.44	69.44	69.73
PROT|ITRB1|KL154|Kaptive_primary_ref-VHHM01000020.1	20.14	21.53	21.53	21.53	21.53	57.36	58.04	58.93	58.04	58.04	58.04	58.04	58.04	58.04	58.79	58.04	58.04	57.74	57.74	57.74	57.74	57.74	57.74	57.74	57.74	93.73	93.73	99.7	100	100	100	98.52	98.52	98.52	98.52	98.52	98.52	98.22	70.83	70.33	70.33	70.33	70.33	70.33	69.44	69.73	69.73	69.73	70.03
PROT|ITRB1|KL171|Kaptive_primary_ref-AYFK01000037.1	20.14	21.53	21.53	21.53	21.53	57.36	58.04	58.93	58.04	58.04	58.04	58.04	58.04	58.04	58.79	58.04	58.04	57.74	57.74	57.74	57.74	57.74	57.74	57.74	57.74	93.73	93.73	99.7	100	100	100	98.52	98.52	98.52	98.52	98.52	98.52	98.22	70.83	70.33	70.33	70.33	70.33	70.33	69.44	69.73	69.73	69.73	70.03
PROT|ITRB1|KL203|Kaptive_primary_ref-JEVY01000015.1	20.14	21.53	21.53	21.53	21.53	57.36	58.04	58.93	58.04	58.04	58.04	58.04	58.04	58.04	58.79	58.04	58.04	57.74	57.74	57.74	57.74	57.74	57.74	57.74	57.74	93.73	93.73	99.7	100	100	100	98.52	98.52	98.52	98.52	98.52	98.52	98.22	70.83	70.33	70.33	70.33	70.33	70.33	69.44	69.73	69.73	69.73	70.03
PROT|ITRB1|KL227|Kaptive_primary_ref-NGII01000016	21.53	22.92	22.92	22.92	22.92	57.36	58.04	58.93	58.04	58.04	58.04	58.04	58.04	58.04	58.79	58.04	58.04	57.74	57.74	57.74	57.74	57.74	57.74	57.74	57.74	94.93	95.22	98.22	98.52	98.52	98.52	100	100	100	100	100	100	99.7	71.43	70.92	70.92	70.92	70.92	70.62	70.03	70.33	70.33	70.33	70.62
PROT|ITRB1|KL191|Kaptive_primary_ref-CAJHHV010000020.1	21.53	22.92	22.92	22.92	22.92	57.36	58.04	58.93	58.04	58.04	58.04	58.04	58.04	58.04	58.79	58.04	58.04	57.74	57.74	57.74	57.74	57.74	57.74	57.74	57.74	94.93	95.22	98.22	98.52	98.52	98.52	100	100	100	100	100	100	99.7	71.43	70.92	70.92	70.92	70.92	70.62	70.03	70.33	70.33	70.33	70.62
PROT|ITRB1|KL184|Kaptive_primary_ref-JACXKJ010000004.1	21.53	22.92	22.92	22.92	22.92	57.36	58.04	58.93	58.04	58.04	58.04	58.04	58.04	58.04	58.79	58.04	58.04	57.74	57.74	57.74	57.74	57.74	57.74	57.74	57.74	94.93	95.22	98.22	98.52	98.52	98.52	100	100	100	100	100	100	99.7	71.43	70.92	70.92	70.92	70.92	70.62	70.03	70.33	70.33	70.33	70.62
PROT|ITRB1|KL172|Kaptive_primary_ref-MPPK01000015.1	21.53	22.92	22.92	22.92	22.92	57.36	58.04	58.93	58.04	58.04	58.04	58.04	58.04	58.04	58.79	58.04	58.04	57.74	57.74	57.74	57.74	57.74	57.74	57.74	57.74	94.93	95.22	98.22	98.52	98.52	98.52	100	100	100	100	100	100	99.7	71.43	70.92	70.92	70.92	70.92	70.62	70.03	70.33	70.33	70.33	70.62
PROT|ITRB1|K91|AIU05236.1	21.53	22.92	22.92	22.92	22.92	57.36	58.04	58.93	58.04	58.04	58.04	58.04	58.04	58.04	58.79	58.04	58.04	57.74	57.74	57.74	57.74	57.74	57.74	57.74	57.74	94.93	95.22	98.22	98.52	98.52	98.52	100	100	100	100	100	100	99.7	71.43	70.92	70.92	70.92	70.92	70.62	70.03	70.33	70.33	70.33	70.62
PROT|ITRB1|K40|AIZ49249.1	21.53	22.92	22.92	22.92	22.92	57.36	58.04	58.93	58.04	58.04	58.04	58.04	58.04	58.04	58.79	58.04	58.04	57.74	57.74	57.74	57.74	57.74	57.74	57.74	57.74	94.93	95.22	98.22	98.52	98.52	98.52	100	100	100	100	100	100	99.7	71.43	70.92	70.92	70.92	70.92	70.62	70.03	70.33	70.33	70.33	70.62
PROT|ITRB1|KL182|Kaptive_primary_ref-JADVME010000009.1	21.53	22.92	22.92	22.92	22.92	57.66	58.33	59.23	58.33	58.33	58.33	58.33	58.33	58.33	59.11	58.33	58.33	58.04	58.04	58.04	58.04	58.04	58.04	58.04	58.04	94.63	94.93	97.93	98.22	98.22	98.22	99.7	99.7	99.7	99.7	99.7	99.7	100	71.43	70.92	70.92	70.92	70.92	70.62	70.03	70.33	70.33	70.33	70.62
PROT|ITRB4|KL75|Kaptive_primary_ref-ERR246735	23.78	23.78	23.78	23.78	23.78	57.53	56.59	56.89	56.59	56.59	56.59	56.59	56.59	56.59	57.69	56.59	56.59	56.29	56.29	56.29	56.29	56.29	56.29	56.29	56.59	71.56	71.56	70.83	70.83	70.83	70.83	71.43	71.43	71.43	71.43	71.43	71.43	71.43	100	82.49	81.9	81.9	81.9	81.6	82.2	81.6	81.6	81.6	82.2
PROT|ITRB3|K73|ASR24091.1	23.78	24.48	24.48	24.48	24.48	58.26	57.31	57.61	57.31	57.31	57.31	57.31	57.31	57.31	57.37	57.31	57.31	57.01	57.01	57.01	57.01	57.01	57.01	57.01	57.01	69.76	70.06	70.03	70.33	70.33	70.33	70.92	70.92	70.92	70.92	70.92	70.92	70.92	82.49	100	99.41	99.41	99.41	99.11	95.27	95.86	95.86	95.86	97.34
PROT|ITRB3|K12|AIT56365.1	23.78	24.48	24.48	24.48	24.48	58.26	57.31	57.61	57.31	57.31	57.31	57.31	57.31	57.31	57.37	57.31	57.31	57.01	57.01	57.01	57.01	57.01	57.01	57.01	57.01	69.76	70.06	70.03	70.33	70.33	70.33	70.92	70.92	70.92	70.92	70.92	70.92	70.92	81.9	99.41	100	100	100	99.7	94.97	95.56	95.56	95.56	96.75
PROT|ITRB3|K13|ASY01677.1	23.78	24.48	24.48	24.48	24.48	58.26	57.31	57.61	57.31	57.31	57.31	57.31	57.31	57.31	57.37	57.31	57.31	57.01	57.01	57.01	57.01	57.01	57.01	57.01	57.01	69.76	70.06	70.03	70.33	70.33	70.33	70.92	70.92	70.92	70.92	70.92	70.92	70.92	81.9	99.41	100	100	100	99.7	94.97	95.56	95.56	95.56	96.75
PROT|ITRB3|KL97|Kaptive_primary_ref-MZ399255.1	23.78	24.48	24.48	24.48	24.48	58.26	57.31	57.61	57.31	57.31	57.31	57.31	57.31	57.31	57.37	57.31	57.31	57.01	57.01	57.01	57.01	57.01	57.01	57.01	57.01	69.76	70.06	70.03	70.33	70.33	70.33	70.92	70.92	70.92	70.92	70.92	70.92	70.92	81.9	99.41	100	100	100	99.7	94.97	95.56	95.56	95.56	96.75
PROT|ITRB3|K110|QBK17729.1	23.08	23.78	23.78	23.78	23.78	58.26	57.31	57.61	57.31	57.31	57.31	57.31	57.31	57.31	57.37	57.31	57.31	57.01	57.01	57.01	57.01	57.01	57.01	57.01	57.01	70.06	69.76	70.03	70.33	70.33	70.33	70.62	70.62	70.62	70.62	70.62	70.62	70.62	81.6	99.11	99.7	99.7	99.7	100	94.67	95.27	95.27	95.27	96.45
PROT|ITRB3|KL78|Kaptive_primary_ref-AVOE01000009	24.48	25.17	25.17	25.17	25.17	57.96	57.31	57.61	57.31	57.31	57.31	57.31	57.31	57.31	57.37	57.31	57.31	57.01	57.01	57.01	57.01	57.01	57.01	57.01	57.01	69.16	69.16	69.14	69.44	69.44	69.44	70.03	70.03	70.03	70.03	70.03	70.03	70.03	82.2	95.27	94.97	94.97	94.97	94.67	100	97.34	97.34	97.34	97.63
PROT|ITRB3|K125|AWU46321.1	23.78	24.48	24.48	24.48	24.48	57.36	56.72	57.01	56.72	56.72	56.72	56.72	56.72	56.72	57.05	56.72	56.72	56.42	56.42	56.42	56.42	56.42	56.42	56.42	56.42	69.46	69.46	69.44	69.73	69.73	69.73	70.33	70.33	70.33	70.33	70.33	70.33	70.33	81.6	95.86	95.56	95.56	95.56	95.27	97.34	100	100	100	97.63
PROT|ITRB3|KL70|Kaptive_primary_ref-PYDX01000015	23.78	24.48	24.48	24.48	24.48	57.36	56.72	57.01	56.72	56.72	56.72	56.72	56.72	56.72	57.05	56.72	56.72	56.42	56.42	56.42	56.42	56.42	56.42	56.42	56.42	69.46	69.46	69.44	69.73	69.73	69.73	70.33	70.33	70.33	70.33	70.33	70.33	70.33	81.6	95.86	95.56	95.56	95.56	95.27	97.34	100	100	100	97.63
PROT|ITRB3|KL217|Kaptive_primary_ref-DADBJV010000010.1	23.78	24.48	24.48	24.48	24.48	57.36	56.72	57.01	56.72	56.72	56.72	56.72	56.72	56.72	57.05	56.72	56.72	56.42	56.42	56.42	56.42	56.42	56.42	56.42	56.42	69.46	69.46	69.44	69.73	69.73	69.73	70.33	70.33	70.33	70.33	70.33	70.33	70.33	81.6	95.86	95.56	95.56	95.56	95.27	97.34	100	100	100	97.63
PROT|ITRB3|KL234|Kaptive_primary_ref-CP040084.1	24.48	25.17	25.17	25.17	25.17	57.96	57.31	57.61	57.31	57.31	57.31	57.31	57.31	57.31	57.37	57.31	57.31	57.01	57.01	57.01	57.01	57.01	57.01	57.01	57.01	69.76	69.76	69.73	70.03	70.03	70.03	70.62	70.62	70.62	70.62	70.62	70.62	70.62	82.2	97.34	96.75	96.75	96.75	96.45	97.63	97.63	97.63	97.63	100
PROT|ITRA2|KL148|Kaptive_primary_ref-ASGK01000251.1_ASGK01000267.1	43.18	43.18	43.18	43.18	43.18	11.11	10.75	10.75	10.75	10.75	10.75	10.75	10.75	10.75	10.75	10.75	10.75	10.75	10.75	10.75	10.75	10.75	10.75	10.75	10.75	13.98	15.05	13.98	13.98	13.98	13.98	15.05	15.05	15.05	15.05	15.05	15.05	15.05	11.96	11.96	11.96	11.96	11.96	10.87	11.96	11.96	11.96	11.96	11.96
PROT|ITRA2|K30|QHB12883.1	44.32	44.89	44.89	44.89	44.89	11.83	11.46	11.46	11.46	11.46	11.46	11.46	11.46	11.46	11.46	11.46	11.46	11.46	11.46	11.46	11.46	11.46	11.46	11.46	11.46	13.54	14.58	13.54	13.54	13.54	13.54	14.58	14.58	14.58	14.58	14.58	14.58	14.58	12.63	12.63	12.63	12.63	12.63	11.58	12.63	12.63	12.63	12.63	12.63
PROT|ITRA2|K60|QHE90334.1	44.32	44.89	44.89	44.89	44.89	11.83	11.46	11.46	11.46	11.46	11.46	11.46	11.46	11.46	11.46	11.46	11.46	11.46	11.46	11.46	11.46	11.46	11.46	11.46	11.46	13.54	14.58	13.54	13.54	13.54	13.54	14.58	14.58	14.58	14.58	14.58	14.58	14.58	12.63	12.63	12.63	12.63	12.63	11.58	12.63	12.63	12.63	12.63	12.63
PROT|ITRA2|KL66|Kaptive_primary_ref-JRQW01000048.1	44.32	44.89	44.89	44.89	44.89	11.83	11.46	11.46	11.46	11.46	11.46	11.46	11.46	11.46	11.46	11.46	11.46	11.46	11.46	11.46	11.46	11.46	11.46	11.46	11.46	13.54	14.58	13.54	13.54	13.54	13.54	14.58	14.58	14.58	14.58	14.58	14.58	14.58	12.63	12.63	12.63	12.63	12.63	11.58	12.63	12.63	12.63	12.63	12.63
PROT|ITRA2|KL229|Kaptive_primary_ref-BKEP01000003	44.32	44.89	44.89	44.89	44.89	11.83	11.46	11.46	11.46	11.46	11.46	11.46	11.46	11.46	11.46	11.46	11.46	11.46	11.46	11.46	11.46	11.46	11.46	11.46	11.46	13.54	14.58	13.54	13.54	13.54	13.54	14.58	14.58	14.58	14.58	14.58	14.58	14.58	12.63	12.63	12.63	12.63	12.63	11.58	12.63	12.63	12.63	12.63	12.63
PROT|ITRA2|K57|ARR95891.1	43.75	44.32	44.32	44.32	44.32	12.22	11.83	11.83	11.83	11.83	11.83	11.83	11.83	11.83	11.83	11.83	11.83	11.83	11.83	11.83	11.83	11.83	11.83	11.83	11.83	13.98	15.05	16.13	16.13	16.13	16.13	15.05	15.05	15.05	15.05	15.05	15.05	15.05	13.04	13.04	13.04	13.04	13.04	11.96	13.04	13.04	13.04	13.04	13.04
PROT|ITRA2|KL181|Kaptive_primary_ref-QKVI01000003.1	44.32	44.89	44.89	44.89	44.89	12.22	11.83	11.83	11.83	11.83	11.83	11.83	11.83	11.83	11.83	11.83	11.83	11.83	11.83	11.83	11.83	11.83	11.83	11.83	11.83	13.98	15.05	16.13	16.13	16.13	16.13	15.05	15.05	15.05	15.05	15.05	15.05	15.05	13.04	13.04	13.04	13.04	13.04	11.96	13.04	13.04	13.04	13.04	13.04
PROT|ITRA2|KL176|Kaptive_primary_ref-NGJA01000135.1	44.32	44.89	44.89	44.89	44.89	12.22	11.83	11.83	11.83	11.83	11.83	11.83	11.83	11.83	11.83	11.83	11.83	11.83	11.83	11.83	11.83	11.83	11.83	11.83	11.83	13.98	15.05	16.13	16.13	16.13	16.13	15.05	15.05	15.05	15.05	15.05	15.05	15.05	13.04	13.04	13.04	13.04	13.04	11.96	13.04	13.04	13.04	13.04	13.04
PROT|ITRA2|KL178|Kaptive_primary_ref-CP033754.1	43.75	44.32	44.32	44.32	44.32	13.33	12.9	12.9	12.9	12.9	12.9	12.9	12.9	12.9	12.9	12.9	12.9	12.9	12.9	12.9	12.9	12.9	12.9	12.9	12.9	15.05	16.13	17.2	17.2	17.2	17.2	16.13	16.13	16.13	16.13	16.13	16.13	16.13	14.13	14.13	14.13	14.13	14.13	13.04	14.13	14.13	14.13	14.13	14.13
PROT|ITRA2|KL31|Kaptive_primary_ref-AMFH01000019.1	43.18	43.18	43.18	43.18	43.18	11.11	10.75	10.75	10.75	10.75	10.75	10.75	10.75	10.75	10.75	10.75	10.75	10.75	10.75	10.75	10.75	10.75	10.75	10.75	10.75	12.9	13.98	12.9	12.9	12.9	12.9	13.98	13.98	13.98	13.98	13.98	13.98	13.98	11.96	11.96	11.96	11.96	11.96	10.87	11.96	11.96	11.96	11.96	11.96
PROT|ITRA2|KL151|Kaptive_primary_ref-VHEF01000019.1	42.61	42.61	42.61	42.61	42.61	11.21	10	10.91	10	10	10	10	10	10	10	10	10	10	10	10	10	10	10	10	10.91	12.73	13.64	12.73	12.73	12.73	12.73	13.64	13.64	13.64	13.64	13.64	13.64	13.64	11.93	11.93	11.93	11.93	11.93	11.01	11.93	11.93	11.93	11.93	11.93
PROT|ITRA2|KL152|Kaptive_primary_ref-VHGP01000030.1	42.61	42.61	42.61	42.61	42.61	11.21	10	10.91	10	10	10	10	10	10	10	10	10	10	10	10	10	10	10	10	10.91	12.73	13.64	12.73	12.73	12.73	12.73	13.64	13.64	13.64	13.64	13.64	13.64	13.64	11.93	11.93	11.93	11.93	11.93	11.01	11.93	11.93	11.93	11.93	11.93
PROT|ITRA2|K23|ASY01723.1	43.18	43.18	43.18	43.18	43.18	11.11	10.75	10.75	10.75	10.75	10.75	10.75	10.75	10.75	10.75	10.75	10.75	10.75	10.75	10.75	10.75	10.75	10.75	10.75	10.75	12.9	13.98	12.9	12.9	12.9	12.9	13.98	13.98	13.98	13.98	13.98	13.98	13.98	11.96	11.96	11.96	11.96	11.96	10.87	11.96	11.96	11.96	11.96	11.96
PROT|ITRA2|KL214|Kaptive_primary_ref-DADAFT010000013.1	43.18	43.18	43.18	43.18	43.18	11.11	10.75	10.75	10.75	10.75	10.75	10.75	10.75	10.75	10.75	10.75	10.75	10.75	10.75	10.75	10.75	10.75	10.75	10.75	10.75	12.9	13.98	12.9	12.9	12.9	12.9	13.98	13.98	13.98	13.98	13.98	13.98	13.98	11.96	11.96	11.96	11.96	11.96	10.87	11.96	11.96	11.96	11.96	11.96
PROT|ITRA2|K27|ALL34868.1	43.18	43.18	43.18	43.18	43.18	11.11	10.75	10.75	10.75	10.75	10.75	10.75	10.75	10.75	10.75	10.75	10.75	10.75	10.75	10.75	10.75	10.75	10.75	10.75	10.75	12.9	13.98	12.9	12.9	12.9	12.9	13.98	13.98	13.98	13.98	13.98	13.98	13.98	11.96	11.96	11.96	11.96	11.96	10.87	11.96	11.96	11.96	11.96	11.96
PROT|ITRA2|KL130|Kaptive_primary_ref-JZCA01000041	43.18	43.18	43.18	43.18	43.18	11.11	10.75	10.75	10.75	10.75	10.75	10.75	10.75	10.75	10.75	10.75	10.75	10.75	10.75	10.75	10.75	10.75	10.75	10.75	10.75	12.9	13.98	12.9	12.9	12.9	12.9	13.98	13.98	13.98	13.98	13.98	13.98	13.98	11.96	11.96	11.96	11.96	11.96	10.87	11.96	11.96	11.96	11.96	11.96
PROT|ITRA2|KL153|Kaptive_primary_ref-VHEM01000050.1	43.18	43.18	43.18	43.18	43.18	11.11	10.75	10.75	10.75	10.75	10.75	10.75	10.75	10.75	10.75	10.75	10.75	10.75	10.75	10.75	10.75	10.75	10.75	10.75	10.75	12.9	13.98	12.9	12.9	12.9	12.9	13.98	13.98	13.98	13.98	13.98	13.98	13.98	11.96	11.96	11.96	11.96	11.96	10.87	11.96	11.96	11.96	11.96	11.96
PROT|ITRA2|KL156|Kaptive_primary_ref-VHHE01000032.1	43.18	43.18	43.18	43.18	43.18	11.11	10.75	10.75	10.75	10.75	10.75	10.75	10.75	10.75	10.75	10.75	10.75	10.75	10.75	10.75	10.75	10.75	10.75	10.75	10.75	12.9	13.98	12.9	12.9	12.9	12.9	13.98	13.98	13.98	13.98	13.98	13.98	13.98	11.96	11.96	11.96	11.96	11.96	10.87	11.96	11.96	11.96	11.96	11.96
PROT|ITRA2|KL95|Kaptive_primary_ref-JZBX01000014.1	43.75	43.75	43.75	43.75	43.75	11.11	10.75	10.75	10.75	10.75	10.75	10.75	10.75	10.75	10.75	10.75	10.75	10.75	10.75	10.75	10.75	10.75	10.75	10.75	10.75	12.9	13.98	12.9	12.9	12.9	12.9	13.98	13.98	13.98	13.98	13.98	13.98	13.98	11.96	11.96	11.96	11.96	11.96	10.87	11.96	11.96	11.96	11.96	11.96
PROT|ITRA2|KL197|Kaptive_primary_ref-JABJRZ010000089.1	43.75	43.75	43.75	43.75	43.75	11.11	10.75	10.75	10.75	10.75	10.75	10.75	10.75	10.75	10.75	10.75	10.75	10.75	10.75	10.75	10.75	10.75	10.75	10.75	10.75	12.9	13.98	12.9	12.9	12.9	12.9	13.98	13.98	13.98	13.98	13.98	13.98	13.98	11.96	11.96	11.96	11.96	11.96	10.87	11.96	11.96	11.96	11.96	11.96
PROT|ITRA2|KL233|Kaptive_primary_ref-AAYNFY020000009	43.75	43.75	43.75	43.75	43.75	11.11	10.75	10.75	10.75	10.75	10.75	10.75	10.75	10.75	10.75	10.75	10.75	10.75	10.75	10.75	10.75	10.75	10.75	10.75	10.75	12.9	13.98	12.9	12.9	12.9	12.9	13.98	13.98	13.98	13.98	13.98	13.98	13.98	11.96	11.96	11.96	11.96	11.96	10.87	11.96	11.96	11.96	11.96	11.96
PROT|ITRA2|KL133|Kaptive_primary_ref-CP047973.1	43.75	43.75	43.75	43.75	43.75	11.11	10.75	10.75	10.75	10.75	10.75	10.75	10.75	10.75	10.75	10.75	10.75	10.75	10.75	10.75	10.75	10.75	10.75	10.75	10.75	12.9	13.98	12.9	12.9	12.9	12.9	13.98	13.98	13.98	13.98	13.98	13.98	13.98	11.96	11.96	11.96	11.96	11.96	10.87	11.96	11.96	11.96	11.96	11.96
PROT|ITRA2|K14|AKC34380.1	43.18	43.18	43.18	43.18	43.18	11.11	10.75	10.75	10.75	10.75	10.75	10.75	10.75	10.75	10.75	10.75	10.75	10.75	10.75	10.75	10.75	10.75	10.75	10.75	10.75	12.9	13.98	12.9	12.9	12.9	12.9	13.98	13.98	13.98	13.98	13.98	13.98	13.98	11.96	11.96	11.96	11.96	11.96	10.87	11.96	11.96	11.96	11.96	11.96
PROT|ITRA2|K116|QBM04670.1	43.75	43.75	43.75	43.75	43.75	10.64	10.31	10.31	10.31	10.31	10.31	10.31	10.31	10.31	10.31	10.31	10.31	10.31	10.31	10.31	10.31	10.31	10.31	10.31	10.31	13.4	14.43	13.4	13.4	13.4	13.4	14.43	14.43	14.43	14.43	14.43	14.43	14.43	11.46	11.46	11.46	11.46	11.46	10.42	11.46	11.46	11.46	11.46	11.46
PROT|ITRA2|K10|ARR95939.1	43.75	43.75	43.75	43.75	43.75	11.11	10.75	10.75	10.75	10.75	10.75	10.75	10.75	10.75	10.75	10.75	10.75	10.75	10.75	10.75	10.75	10.75	10.75	10.75	10.75	12.9	13.98	12.9	12.9	12.9	12.9	13.98	13.98	13.98	13.98	13.98	13.98	13.98	11.96	11.96	11.96	11.96	11.96	10.87	11.96	11.96	11.96	11.96	11.96
PROT|ITRA2|K37|AQQ74325.1	43.75	43.75	43.75	43.75	43.75	11.11	10.75	10.75	10.75	10.75	10.75	10.75	10.75	10.75	10.75	10.75	10.75	10.75	10.75	10.75	10.75	10.75	10.75	10.75	10.75	12.9	13.98	12.9	12.9	12.9	12.9	13.98	13.98	13.98	13.98	13.98	13.98	13.98	11.96	11.96	11.96	11.96	11.96	10.87	11.96	11.96	11.96	11.96	11.96
PROT|ITRA2|K52|AHB32331.2	43.75	43.75	43.75	43.75	43.75	11.11	10.75	10.75	10.75	10.75	10.75	10.75	10.75	10.75	10.75	10.75	10.75	10.75	10.75	10.75	10.75	10.75	10.75	10.75	10.75	12.9	13.98	12.9	12.9	12.9	12.9	13.98	13.98	13.98	13.98	13.98	13.98	13.98	11.96	11.96	11.96	11.96	11.96	10.87	11.96	11.96	11.96	11.96	11.96
PROT|ITRA2|K128|QBM04742.1	43.75	43.75	43.75	43.75	43.75	10.64	10.31	10.31	10.31	10.31	10.31	10.31	10.31	10.31	10.31	10.31	10.31	10.31	10.31	10.31	10.31	10.31	10.31	10.31	10.31	12.37	13.4	12.37	12.37	12.37	12.37	13.4	13.4	13.4	13.4	13.4	13.4	13.4	11.46	11.46	11.46	11.46	11.46	10.42	11.46	11.46	11.46	11.46	11.46
PROT|ITRA2|KL69|UEH20412.1	43.75	43.75	43.75	43.75	43.75	11.11	10.75	10.75	10.75	10.75	10.75	10.75	10.75	10.75	10.75	10.75	10.75	10.75	10.75	10.75	10.75	10.75	10.75	10.75	10.75	12.9	13.98	12.9	12.9	12.9	12.9	13.98	13.98	13.98	13.98	13.98	13.98	13.98	11.96	11.96	11.96	11.96	11.96	10.87	11.96	11.96	11.96	11.96	11.96
PROT|ITRA2|KL132|Kaptive_primary_ref-NQXG01000024.1	43.75	43.75	43.75	43.75	43.75	11.11	10.75	10.75	10.75	10.75	10.75	10.75	10.75	10.75	10.75	10.75	10.75	10.75	10.75	10.75	10.75	10.75	10.75	10.75	10.75	12.9	13.98	12.9	12.9	12.9	12.9	13.98	13.98	13.98	13.98	13.98	13.98	13.98	11.96	11.96	11.96	11.96	11.96	10.87	11.96	11.96	11.96	11.96	11.96
PROT|ITRA2|KL134|Kaptive_primary_ref-NQXQ01000009.1	43.75	43.75	43.75	43.75	43.75	11.11	10.75	10.75	10.75	10.75	10.75	10.75	10.75	10.75	10.75	10.75	10.75	10.75	10.75	10.75	10.75	10.75	10.75	10.75	10.75	12.9	13.98	12.9	12.9	12.9	12.9	13.98	13.98	13.98	13.98	13.98	13.98	13.98	11.96	11.96	11.96	11.96	11.96	10.87	11.96	11.96	11.96	11.96	11.96
PROT|ITRA2|KL139|Kaptive_primary_ref-VMKC01000012.1	43.75	43.75	43.75	43.75	43.75	11.11	10.75	10.75	10.75	10.75	10.75	10.75	10.75	10.75	10.75	10.75	10.75	10.75	10.75	10.75	10.75	10.75	10.75	10.75	10.75	12.9	13.98	12.9	12.9	12.9	12.9	13.98	13.98	13.98	13.98	13.98	13.98	13.98	11.96	11.96	11.96	11.96	11.96	10.87	11.96	11.96	11.96	11.96	11.96
PROT|ITRA2|KL205|Kaptive_primary_ref-JEYH01000012.1	43.75	43.75	43.75	43.75	43.75	11.11	10.75	10.75	10.75	10.75	10.75	10.75	10.75	10.75	10.75	10.75	10.75	10.75	10.75	10.75	10.75	10.75	10.75	10.75	10.75	12.9	13.98	12.9	12.9	12.9	12.9	13.98	13.98	13.98	13.98	13.98	13.98	13.98	11.96	11.96	11.96	11.96	11.96	10.87	11.96	11.96	11.96	11.96	11.96
PROT|ITRA2|KL127|Kaptive_primary_ref-MK399427.1	43.75	43.75	43.75	43.75	43.75	10.64	10.31	10.31	10.31	10.31	10.31	10.31	10.31	10.31	10.31	10.31	10.31	10.31	10.31	10.31	10.31	10.31	10.31	10.31	10.31	12.37	13.4	12.37	12.37	12.37	12.37	13.4	13.4	13.4	13.4	13.4	13.4	13.4	11.46	11.46	11.46	11.46	11.46	10.42	11.46	11.46	11.46	11.46	11.46
PROT|ITRA2|KL115|Kaptive_primary_ref-CP017656	42.05	42.05	42.05	42.05	42.05	9.89	9.57	9.57	9.57	9.57	9.57	9.57	9.57	9.57	9.57	9.57	9.57	9.57	9.57	9.57	9.57	9.57	9.57	9.57	9.57	11.7	12.77	12.77	12.77	12.77	12.77	12.77	12.77	12.77	12.77	12.77	12.77	12.77	10.75	10.75	10.75	10.75	10.75	9.68	10.75	10.75	10.75	10.75	10.75
PROT|ITRA2|KL222|Kaptive_primary_ref-DADAGQ010000013	42.05	42.05	42.05	42.05	42.05	10	9.68	9.68	9.68	9.68	9.68	9.68	9.68	9.68	9.68	9.68	9.68	9.68	9.68	9.68	9.68	9.68	9.68	9.68	9.68	11.83	12.9	12.9	12.9	12.9	12.9	12.9	12.9	12.9	12.9	12.9	12.9	12.9	10.87	10.87	10.87	10.87	10.87	9.78	10.87	10.87	10.87	10.87	10.87
PROT|ITRA2|KL187|Kaptive_primary_ref-QFCB01000033.1	43.75	43.75	43.75	43.75	43.75	11.11	10.75	10.75	10.75	10.75	10.75	10.75	10.75	10.75	10.75	10.75	10.75	10.75	10.75	10.75	10.75	10.75	10.75	10.75	10.75	12.9	13.98	12.9	12.9	12.9	12.9	13.98	13.98	13.98	13.98	13.98	13.98	13.98	11.96	11.96	11.96	11.96	11.96	10.87	11.96	11.96	11.96	11.96	11.96
PROT|ITRA2|KL235|Kaptive_primary_ref-CP040050.1	43.75	43.75	43.75	43.75	43.75	11.11	10.75	10.75	10.75	10.75	10.75	10.75	10.75	10.75	10.75	10.75	10.75	10.75	10.75	10.75	10.75	10.75	10.75	10.75	10.75	12.9	13.98	12.9	12.9	12.9	12.9	13.98	13.98	13.98	13.98	13.98	13.98	13.98	11.96	11.96	11.96	11.96	11.96	10.87	11.96	11.96	11.96	11.96	11.96
PROT|ITRA2|KL150|Kaptive_primary_ref-VHEX01000036.1	42.61	42.61	42.61	42.61	42.61	11.11	10.75	10.75	10.75	10.75	10.75	10.75	10.75	10.75	10.75	10.75	10.75	10.75	10.75	10.75	10.75	10.75	10.75	10.75	10.75	12.9	13.98	12.9	12.9	12.9	12.9	13.98	13.98	13.98	13.98	13.98	13.98	13.98	11.96	11.96	11.96	11.96	11.96	10.87	11.96	11.96	11.96	11.96	11.96
PROT|ITRA2|KL61|Kaptive_primary_ref-ERR190504	43.75	43.75	43.75	43.75	43.75	11.11	10.75	10.75	10.75	10.75	10.75	10.75	10.75	10.75	10.75	10.75	10.75	10.75	10.75	10.75	10.75	10.75	10.75	10.75	10.75	13.98	15.05	13.98	13.98	13.98	13.98	15.05	15.05	15.05	15.05	15.05	15.05	15.05	11.96	11.96	11.96	11.96	11.96	10.87	11.96	11.96	11.96	11.96	11.96
PROT|ITRA2|K44|QGW59144.1	43.75	43.75	43.75	43.75	43.75	10	9.68	9.68	9.68	9.68	9.68	9.68	9.68	9.68	9.68	9.68	9.68	9.68	9.68	9.68	9.68	9.68	9.68	9.68	9.68	11.83	12.9	11.83	11.83	11.83	11.83	12.9	12.9	12.9	12.9	12.9	12.9	12.9	10.87	10.87	10.87	10.87	10.87	9.78	10.87	10.87	10.87	10.87	10.87
PROT|ITRA2|K32|AHB32289.2	43.18	43.18	43.18	43.18	43.18	10.58	9.35	10.28	9.35	9.35	9.35	9.35	9.35	9.35	9.35	9.35	9.35	9.35	9.35	9.35	9.35	9.35	9.35	9.35	10.28	12.15	13.08	14.02	14.02	14.02	14.02	13.08	13.08	13.08	13.08	13.08	13.08	13.08	11.32	11.32	11.32	11.32	11.32	10.38	11.32	11.32	11.32	11.32	11.32
PROT|ITRA2|KL100|Kaptive_primary_ref-MZ399257.1	43.18	43.18	43.18	43.18	43.18	10.58	9.35	10.28	9.35	9.35	9.35	9.35	9.35	9.35	9.35	9.35	9.35	9.35	9.35	9.35	9.35	9.35	9.35	9.35	10.28	12.15	13.08	14.02	14.02	14.02	14.02	13.08	13.08	13.08	13.08	13.08	13.08	13.08	11.32	11.32	11.32	11.32	11.32	10.38	11.32	11.32	11.32	11.32	11.32
PROT|ITRA2|KL164|Kaptive_primary_ref-VAQY01000023.1	43.18	43.18	43.18	43.18	43.18	10.58	9.35	10.28	9.35	9.35	9.35	9.35	9.35	9.35	9.35	9.35	9.35	9.35	9.35	9.35	9.35	9.35	9.35	9.35	10.28	12.15	13.08	14.02	14.02	14.02	14.02	13.08	13.08	13.08	13.08	13.08	13.08	13.08	11.32	11.32	11.32	11.32	11.32	10.38	11.32	11.32	11.32	11.32	11.32
PROT|ITRA2|KL200|Kaptive_primary_ref-JMOL01000008.1	43.18	43.18	43.18	43.18	43.18	10.58	9.35	10.28	9.35	9.35	9.35	9.35	9.35	9.35	9.35	9.35	9.35	9.35	9.35	9.35	9.35	9.35	9.35	9.35	10.28	12.15	13.08	14.02	14.02	14.02	14.02	13.08	13.08	13.08	13.08	13.08	13.08	13.08	11.32	11.32	11.32	11.32	11.32	10.38	11.32	11.32	11.32	11.32	11.32
PROT|ITRA2|KL169|Kaptive_primary_ref-CP072526.1	43.75	43.75	43.75	43.75	43.75	11.11	10.75	10.75	10.75	10.75	10.75	10.75	10.75	10.75	10.75	10.75	10.75	10.75	10.75	10.75	10.75	10.75	10.75	10.75	10.75	12.9	13.98	12.9	12.9	12.9	12.9	13.98	13.98	13.98	13.98	13.98	13.98	13.98	11.96	11.96	11.96	11.96	11.96	10.87	11.96	11.96	11.96	11.96	11.96
PROT|ITRA2|K5|DAC80237.1	42.61	42.61	42.61	42.61	42.61	11.11	10.75	10.75	10.75	10.75	10.75	10.75	10.75	10.75	10.75	10.75	10.75	10.75	10.75	10.75	10.75	10.75	10.75	10.75	10.75	12.9	13.98	12.9	12.9	12.9	12.9	13.98	13.98	13.98	13.98	13.98	13.98	13.98	11.96	11.96	11.96	11.96	11.96	10.87	11.96	11.96	11.96	11.96	11.96
PROT|ITRA2|K6|AGM37792.1	43.18	43.18	43.18	43.18	43.18	10.64	10.31	10.31	10.31	10.31	10.31	10.31	10.31	10.31	10.31	10.31	10.31	10.31	10.31	10.31	10.31	10.31	10.31	10.31	10.31	12.37	13.4	12.37	12.37	12.37	12.37	13.4	13.4	13.4	13.4	13.4	13.4	13.4	11.46	11.46	11.46	11.46	11.46	10.42	11.46	11.46	11.46	11.46	11.46
PROT|ITRA2|K28|ASY01597.1	43.18	43.18	43.18	43.18	43.18	11.11	10.75	10.75	10.75	10.75	10.75	10.75	10.75	10.75	10.75	10.75	10.75	10.75	10.75	10.75	10.75	10.75	10.75	10.75	10.75	12.9	13.98	12.9	12.9	12.9	12.9	13.98	13.98	13.98	13.98	13.98	13.98	13.98	11.96	11.96	11.96	11.96	11.96	10.87	11.96	11.96	11.96	11.96	11.96
PROT|ITRA2|K33|QBK17576.1	43.18	43.18	43.18	43.18	43.18	11.11	10.75	10.75	10.75	10.75	10.75	10.75	10.75	10.75	10.75	10.75	10.75	10.75	10.75	10.75	10.75	10.75	10.75	10.75	10.75	12.9	13.98	12.9	12.9	12.9	12.9	13.98	13.98	13.98	13.98	13.98	13.98	13.98	11.96	11.96	11.96	11.96	11.96	10.87	11.96	11.96	11.96	11.96	11.96
PROT|ITRA2|K42|AHB32440.2	43.18	43.18	43.18	43.18	43.18	11.11	10.75	10.75	10.75	10.75	10.75	10.75	10.75	10.75	10.75	10.75	10.75	10.75	10.75	10.75	10.75	10.75	10.75	10.75	10.75	12.9	13.98	12.9	12.9	12.9	12.9	13.98	13.98	13.98	13.98	13.98	13.98	13.98	11.96	11.96	11.96	11.96	11.96	10.87	11.96	11.96	11.96	11.96	11.96
PROT|ITRA2|K46|QDF13588.1	43.18	43.18	43.18	43.18	43.18	11.11	10.75	10.75	10.75	10.75	10.75	10.75	10.75	10.75	10.75	10.75	10.75	10.75	10.75	10.75	10.75	10.75	10.75	10.75	10.75	12.9	13.98	12.9	12.9	12.9	12.9	13.98	13.98	13.98	13.98	13.98	13.98	13.98	11.96	11.96	11.96	11.96	11.96	10.87	11.96	11.96	11.96	11.96	11.96
PROT|ITRA2|K77|QBK17596.1	43.18	43.18	43.18	43.18	43.18	11.11	10.75	10.75	10.75	10.75	10.75	10.75	10.75	10.75	10.75	10.75	10.75	10.75	10.75	10.75	10.75	10.75	10.75	10.75	10.75	12.9	13.98	12.9	12.9	12.9	12.9	13.98	13.98	13.98	13.98	13.98	13.98	13.98	11.96	11.96	11.96	11.96	11.96	10.87	11.96	11.96	11.96	11.96	11.96
PROT|ITRA2|K81|AHB32778.1	43.18	43.18	43.18	43.18	43.18	11.11	10.75	10.75	10.75	10.75	10.75	10.75	10.75	10.75	10.75	10.75	10.75	10.75	10.75	10.75	10.75	10.75	10.75	10.75	10.75	12.9	13.98	12.9	12.9	12.9	12.9	13.98	13.98	13.98	13.98	13.98	13.98	13.98	11.96	11.96	11.96	11.96	11.96	10.87	11.96	11.96	11.96	11.96	11.96
PROT|ITRA2|KL121|Kaptive_primary_ref-MACC01000003.1	43.18	43.18	43.18	43.18	43.18	11.11	10.75	10.75	10.75	10.75	10.75	10.75	10.75	10.75	10.75	10.75	10.75	10.75	10.75	10.75	10.75	10.75	10.75	10.75	10.75	12.9	13.98	12.9	12.9	12.9	12.9	13.98	13.98	13.98	13.98	13.98	13.98	13.98	11.96	11.96	11.96	11.96	11.96	10.87	11.96	11.96	11.96	11.96	11.96
PROT|ITRA2|KL122|Kaptive_primary_ref-LYJE01000079.1_LYJE01000022.1	43.18	43.18	43.18	43.18	43.18	11.11	10.75	10.75	10.75	10.75	10.75	10.75	10.75	10.75	10.75	10.75	10.75	10.75	10.75	10.75	10.75	10.75	10.75	10.75	10.75	12.9	13.98	12.9	12.9	12.9	12.9	13.98	13.98	13.98	13.98	13.98	13.98	13.98	11.96	11.96	11.96	11.96	11.96	10.87	11.96	11.96	11.96	11.96	11.96
PROT|ITRA2|KL123|Kaptive_primary_ref-NGDZ01000017	43.18	43.18	43.18	43.18	43.18	11.11	10.75	10.75	10.75	10.75	10.75	10.75	10.75	10.75	10.75	10.75	10.75	10.75	10.75	10.75	10.75	10.75	10.75	10.75	10.75	12.9	13.98	12.9	12.9	12.9	12.9	13.98	13.98	13.98	13.98	13.98	13.98	13.98	11.96	11.96	11.96	11.96	11.96	10.87	11.96	11.96	11.96	11.96	11.96
PROT|ITRA2|KL138|Kaptive_primary_ref-RHYV01000010.1	43.18	43.18	43.18	43.18	43.18	11.11	10.75	10.75	10.75	10.75	10.75	10.75	10.75	10.75	10.75	10.75	10.75	10.75	10.75	10.75	10.75	10.75	10.75	10.75	10.75	12.9	13.98	12.9	12.9	12.9	12.9	13.98	13.98	13.98	13.98	13.98	13.98	13.98	11.96	11.96	11.96	11.96	11.96	10.87	11.96	11.96	11.96	11.96	11.96
PROT|ITRA2|KL218|Kaptive_primary_ref-NIWR01000011	43.18	43.18	43.18	43.18	43.18	11.11	10.75	10.75	10.75	10.75	10.75	10.75	10.75	10.75	10.75	10.75	10.75	10.75	10.75	10.75	10.75	10.75	10.75	10.75	10.75	12.9	13.98	12.9	12.9	12.9	12.9	13.98	13.98	13.98	13.98	13.98	13.98	13.98	11.96	11.96	11.96	11.96	11.96	10.87	11.96	11.96	11.96	11.96	11.96
PROT|ITRA2|KL225|Kaptive_primary_ref-UFKC01000014	43.18	43.18	43.18	43.18	43.18	11.11	10.75	10.75	10.75	10.75	10.75	10.75	10.75	10.75	10.75	10.75	10.75	10.75	10.75	10.75	10.75	10.75	10.75	10.75	10.75	12.9	13.98	12.9	12.9	12.9	12.9	13.98	13.98	13.98	13.98	13.98	13.98	13.98	11.96	11.96	11.96	11.96	11.96	10.87	11.96	11.96	11.96	11.96	11.96
PROT|ITRA2|KL117|Kaptive_primary_ref-LYKQ01000072.1	43.18	43.18	43.18	43.18	43.18	11.11	10.75	10.75	10.75	10.75	10.75	10.75	10.75	10.75	10.75	10.75	10.75	10.75	10.75	10.75	10.75	10.75	10.75	10.75	10.75	12.9	13.98	12.9	12.9	12.9	12.9	13.98	13.98	13.98	13.98	13.98	13.98	13.98	11.96	11.96	11.96	11.96	11.96	10.87	11.96	11.96	11.96	11.96	11.96
PROT|ITRA2|K93|DAC80128.1	43.18	43.18	43.18	43.18	43.18	11.11	10.75	10.75	10.75	10.75	10.75	10.75	10.75	10.75	10.75	10.75	10.75	10.75	10.75	10.75	10.75	10.75	10.75	10.75	10.75	12.9	13.98	12.9	12.9	12.9	12.9	13.98	13.98	13.98	13.98	13.98	13.98	13.98	11.96	11.96	11.96	11.96	11.96	10.87	11.96	11.96	11.96	11.96	11.96
PROT|ITRA2|KL170|Kaptive_primary_ref-OVCF01000020.1	43.18	43.18	43.18	43.18	43.18	11.11	10.75	10.75	10.75	10.75	10.75	10.75	10.75	10.75	10.75	10.75	10.75	10.75	10.75	10.75	10.75	10.75	10.75	10.75	10.75	12.9	13.98	12.9	12.9	12.9	12.9	13.98	13.98	13.98	13.98	13.98	13.98	13.98	11.96	11.96	11.96	11.96	11.96	10.87	11.96	11.96	11.96	11.96	11.96
PROT|ITRA2|KL79|Kaptive_primary_ref-MABY01000005.1	43.18	43.18	43.18	43.18	43.18	11.11	10.75	10.75	10.75	10.75	10.75	10.75	10.75	10.75	10.75	10.75	10.75	10.75	10.75	10.75	10.75	10.75	10.75	10.75	10.75	12.9	13.98	12.9	12.9	12.9	12.9	13.98	13.98	13.98	13.98	13.98	13.98	13.98	11.96	11.96	11.96	11.96	11.96	10.87	11.96	11.96	11.96	11.96	11.96
PROT|ITRA2|K82|AHB32565.1	43.18	43.18	43.18	43.18	43.18	11.11	10.75	10.75	10.75	10.75	10.75	10.75	10.75	10.75	10.75	10.75	10.75	10.75	10.75	10.75	10.75	10.75	10.75	10.75	10.75	12.9	13.98	12.9	12.9	12.9	12.9	13.98	13.98	13.98	13.98	13.98	13.98	13.98	11.96	11.96	11.96	11.96	11.96	10.87	11.96	11.96	11.96	11.96	11.96
PROT|ITRA2|KL64|Kaptive_primary_ref-DADEXK010000009	43.18	43.18	43.18	43.18	43.18	11.11	10.75	10.75	10.75	10.75	10.75	10.75	10.75	10.75	10.75	10.75	10.75	10.75	10.75	10.75	10.75	10.75	10.75	10.75	10.75	12.9	13.98	12.9	12.9	12.9	12.9	13.98	13.98	13.98	13.98	13.98	13.98	13.98	11.96	11.96	11.96	11.96	11.96	10.87	11.96	11.96	11.96	11.96	11.96
PROT|ITRA2|KL101|Kaptive_primary_ref-MZ399258.1	43.18	43.18	43.18	43.18	43.18	11.11	10.75	10.75	10.75	10.75	10.75	10.75	10.75	10.75	10.75	10.75	10.75	10.75	10.75	10.75	10.75	10.75	10.75	10.75	10.75	12.9	13.98	12.9	12.9	12.9	12.9	13.98	13.98	13.98	13.98	13.98	13.98	13.98	11.96	11.96	11.96	11.96	11.96	10.87	11.96	11.96	11.96	11.96	11.96
PROT|ITRA2|KL160|Kaptive_primary_ref-PXNA01000006.1	43.18	43.18	43.18	43.18	43.18	11.11	10.75	10.75	10.75	10.75	10.75	10.75	10.75	10.75	10.75	10.75	10.75	10.75	10.75	10.75	10.75	10.75	10.75	10.75	10.75	12.9	13.98	12.9	12.9	12.9	12.9	13.98	13.98	13.98	13.98	13.98	13.98	13.98	11.96	11.96	11.96	11.96	11.96	10.87	11.96	11.96	11.96	11.96	11.96
PROT|ITRA2|KL193|Kaptive_primary_ref-JAGFEE010000018.1	43.18	43.18	43.18	43.18	43.18	11.11	10.75	10.75	10.75	10.75	10.75	10.75	10.75	10.75	10.75	10.75	10.75	10.75	10.75	10.75	10.75	10.75	10.75	10.75	10.75	12.9	13.98	12.9	12.9	12.9	12.9	13.98	13.98	13.98	13.98	13.98	13.98	13.98	11.96	11.96	11.96	11.96	11.96	10.87	11.96	11.96	11.96	11.96	11.96
PROT|ITRA2|KL210|Kaptive_primary_ref-JACDYB010000009.1	43.18	43.18	43.18	43.18	43.18	11.11	10.75	10.75	10.75	10.75	10.75	10.75	10.75	10.75	10.75	10.75	10.75	10.75	10.75	10.75	10.75	10.75	10.75	10.75	10.75	12.9	13.98	12.9	12.9	12.9	12.9	13.98	13.98	13.98	13.98	13.98	13.98	13.98	11.96	11.96	11.96	11.96	11.96	10.87	11.96	11.96	11.96	11.96	11.96
PROT|ITRA2|KL213|Kaptive_primary_ref-AAYNGR010000015.1	43.18	43.18	43.18	43.18	43.18	11.11	10.75	10.75	10.75	10.75	10.75	10.75	10.75	10.75	10.75	10.75	10.75	10.75	10.75	10.75	10.75	10.75	10.75	10.75	10.75	12.9	13.98	12.9	12.9	12.9	12.9	13.98	13.98	13.98	13.98	13.98	13.98	13.98	11.96	11.96	11.96	11.96	11.96	10.87	11.96	11.96	11.96	11.96	11.96
PROT|ITRA2|KL216|Kaptive_primary_ref-JAEHMW010000025.1	43.18	43.18	43.18	43.18	43.18	11.11	10.75	10.75	10.75	10.75	10.75	10.75	10.75	10.75	10.75	10.75	10.75	10.75	10.75	10.75	10.75	10.75	10.75	10.75	10.75	12.9	13.98	12.9	12.9	12.9	12.9	13.98	13.98	13.98	13.98	13.98	13.98	13.98	11.96	11.96	11.96	11.96	11.96	10.87	11.96	11.96	11.96	11.96	11.96
PROT|ITRA2|K7|AHB32212.2	43.18	43.18	43.18	43.18	43.18	11.11	10.75	10.75	10.75	10.75	10.75	10.75	10.75	10.75	10.75	10.75	10.75	10.75	10.75	10.75	10.75	10.75	10.75	10.75	10.75	11.83	12.9	11.83	11.83	11.83	11.83	12.9	12.9	12.9	12.9	12.9	12.9	12.9	11.96	11.96	11.96	11.96	11.96	10.87	11.96	11.96	11.96	11.96	11.96
PROT|ITRA2|K2|AHM95431.1	43.18	43.18	43.18	43.18	43.18	11.11	10.75	10.75	10.75	10.75	10.75	10.75	10.75	10.75	10.75	10.75	10.75	10.75	10.75	10.75	10.75	10.75	10.75	10.75	10.75	12.9	13.98	12.9	12.9	12.9	12.9	13.98	13.98	13.98	13.98	13.98	13.98	13.98	11.96	11.96	11.96	11.96	11.96	10.87	11.96	11.96	11.96	11.96	11.96
PROT|ITRA2|K22|AHB32891.1	43.18	43.18	43.18	43.18	43.18	11.11	10.75	10.75	10.75	10.75	10.75	10.75	10.75	10.75	10.75	10.75	10.75	10.75	10.75	10.75	10.75	10.75	10.75	10.75	10.75	12.9	13.98	12.9	12.9	12.9	12.9	13.98	13.98	13.98	13.98	13.98	13.98	13.98	11.96	11.96	11.96	11.96	11.96	10.87	11.96	11.96	11.96	11.96	11.96
PROT|ITRA2|K58|ALX38506.1	43.18	43.18	43.18	43.18	43.18	11.11	10.75	10.75	10.75	10.75	10.75	10.75	10.75	10.75	10.75	10.75	10.75	10.75	10.75	10.75	10.75	10.75	10.75	10.75	10.75	12.9	13.98	12.9	12.9	12.9	12.9	13.98	13.98	13.98	13.98	13.98	13.98	13.98	11.96	11.96	11.96	11.96	11.96	10.87	11.96	11.96	11.96	11.96	11.96
PROT|ITRA2|KL56|Kaptive_primary_ref-ERR190442	43.18	43.18	43.18	43.18	43.18	11.11	10.75	10.75	10.75	10.75	10.75	10.75	10.75	10.75	10.75	10.75	10.75	10.75	10.75	10.75	10.75	10.75	10.75	10.75	10.75	12.9	13.98	12.9	12.9	12.9	12.9	13.98	13.98	13.98	13.98	13.98	13.98	13.98	11.96	11.96	11.96	11.96	11.96	10.87	11.96	11.96	11.96	11.96	11.96
PROT|ITRA2|KL65|Kaptive_primary_ref-ERR197597	43.18	43.18	43.18	43.18	43.18	11.11	10.75	10.75	10.75	10.75	10.75	10.75	10.75	10.75	10.75	10.75	10.75	10.75	10.75	10.75	10.75	10.75	10.75	10.75	10.75	12.9	13.98	12.9	12.9	12.9	12.9	13.98	13.98	13.98	13.98	13.98	13.98	13.98	11.96	11.96	11.96	11.96	11.96	10.87	11.96	11.96	11.96	11.96	11.96
PROT|ITRA2|KL94|Kaptive_primary_ref-AAYNPM010000009.1	43.18	43.18	43.18	43.18	43.18	11.11	10.75	10.75	10.75	10.75	10.75	10.75	10.75	10.75	10.75	10.75	10.75	10.75	10.75	10.75	10.75	10.75	10.75	10.75	10.75	12.9	13.98	12.9	12.9	12.9	12.9	13.98	13.98	13.98	13.98	13.98	13.98	13.98	11.96	11.96	11.96	11.96	11.96	10.87	11.96	11.96	11.96	11.96	11.96
PROT|ITRA2|KL155|Kaptive_primary_ref-VHGL01000026.1	43.18	43.18	43.18	43.18	43.18	11.11	10.75	10.75	10.75	10.75	10.75	10.75	10.75	10.75	10.75	10.75	10.75	10.75	10.75	10.75	10.75	10.75	10.75	10.75	10.75	12.9	13.98	12.9	12.9	12.9	12.9	13.98	13.98	13.98	13.98	13.98	13.98	13.98	11.96	11.96	11.96	11.96	11.96	10.87	11.96	11.96	11.96	11.96	11.96
PROT|ITRA2|KL159|Kaptive_primary_ref-CP026711.1	43.18	43.18	43.18	43.18	43.18	10.64	10.31	10.31	10.31	10.31	10.31	10.31	10.31	10.31	10.31	10.31	10.31	10.31	10.31	10.31	10.31	10.31	10.31	10.31	10.31	12.37	13.4	12.37	12.37	12.37	12.37	13.4	13.4	13.4	13.4	13.4	13.4	13.4	11.46	11.46	11.46	11.46	11.46	10.42	11.46	11.46	11.46	11.46	11.46
PROT|ITRA2|KL165|Kaptive_primary_ref-CP037872.1	43.18	43.18	43.18	43.18	43.18	11.11	10.75	10.75	10.75	10.75	10.75	10.75	10.75	10.75	10.75	10.75	10.75	10.75	10.75	10.75	10.75	10.75	10.75	10.75	10.75	12.9	13.98	12.9	12.9	12.9	12.9	13.98	13.98	13.98	13.98	13.98	13.98	13.98	11.96	11.96	11.96	11.96	11.96	10.87	11.96	11.96	11.96	11.96	11.96
PROT|ITRA2|KL175|Kaptive_primary_ref-NGCA01000031.1	43.18	43.18	43.18	43.18	43.18	11.11	10.75	10.75	10.75	10.75	10.75	10.75	10.75	10.75	10.75	10.75	10.75	10.75	10.75	10.75	10.75	10.75	10.75	10.75	10.75	12.9	13.98	12.9	12.9	12.9	12.9	13.98	13.98	13.98	13.98	13.98	13.98	13.98	11.96	11.96	11.96	11.96	11.96	10.87	11.96	11.96	11.96	11.96	11.96
PROT|ITRA2|KL177|Kaptive_primary_ref-NIWP01000014.1	43.18	43.18	43.18	43.18	43.18	11.11	10.75	10.75	10.75	10.75	10.75	10.75	10.75	10.75	10.75	10.75	10.75	10.75	10.75	10.75	10.75	10.75	10.75	10.75	10.75	12.9	13.98	12.9	12.9	12.9	12.9	13.98	13.98	13.98	13.98	13.98	13.98	13.98	11.96	11.96	11.96	11.96	11.96	10.87	11.96	11.96	11.96	11.96	11.96
PROT|ITRA2|K3|AHM95384.1	43.18	43.18	43.18	43.18	43.18	11.11	10.75	10.75	10.75	10.75	10.75	10.75	10.75	10.75	10.75	10.75	10.75	10.75	10.75	10.75	10.75	10.75	10.75	10.75	10.75	12.9	13.98	12.9	12.9	12.9	12.9	13.98	13.98	13.98	13.98	13.98	13.98	13.98	11.96	11.96	11.96	11.96	11.96	10.87	11.96	11.96	11.96	11.96	11.96
PROT|ITRA2|KL196|Kaptive_primary_ref-UFMV01000007.1	43.18	43.18	43.18	43.18	43.18	11.11	10.75	10.75	10.75	10.75	10.75	10.75	10.75	10.75	10.75	10.75	10.75	10.75	10.75	10.75	10.75	10.75	10.75	10.75	10.75	12.9	13.98	12.9	12.9	12.9	12.9	13.98	13.98	13.98	13.98	13.98	13.98	13.98	11.96	11.96	11.96	11.96	11.96	10.87	11.96	11.96	11.96	11.96	11.96
PROT|ITRA1|KL174|Kaptive_primary_ref-AP023077.1	39.77	39.77	39.77	39.77	39.77	10.99	11.7	11.7	11.7	11.7	11.7	11.7	11.7	11.7	11.7	11.7	11.7	11.7	11.7	11.7	11.7	11.7	11.7	11.7	11.7	14.89	15.96	14.89	14.89	14.89	14.89	15.96	15.96	15.96	15.96	15.96	15.96	15.96	13.98	12.9	12.9	12.9	12.9	11.83	12.9	12.9	12.9	12.9	12.9
PROT|ITRA1|K17|AIT75783.1	37.5	37.5	37.5	37.5	37.5	8.79	9.57	9.57	9.57	9.57	9.57	9.57	9.57	9.57	9.57	9.57	9.57	9.57	9.57	9.57	9.57	9.57	9.57	9.57	9.57	12.77	13.83	13.83	13.83	13.83	13.83	13.83	13.83	13.83	13.83	13.83	13.83	13.83	11.83	10.75	10.75	10.75	10.75	9.68	10.75	10.75	10.75	10.75	10.75
PROT|ITRA1|K18|ASY01697.1	37.5	37.5	37.5	37.5	37.5	8.79	9.57	9.57	9.57	9.57	9.57	9.57	9.57	9.57	9.57	9.57	9.57	9.57	9.57	9.57	9.57	9.57	9.57	9.57	9.57	13.83	14.89	14.89	14.89	14.89	14.89	14.89	14.89	14.89	14.89	14.89	14.89	14.89	11.83	10.75	10.75	10.75	10.75	9.68	10.75	10.75	10.75	10.75	10.75
PROT|ITRA1|K35|AHB32263.1	37.5	37.5	37.5	37.5	37.5	8.79	9.57	9.57	9.57	9.57	9.57	9.57	9.57	9.57	9.57	9.57	9.57	9.57	9.57	9.57	9.57	9.57	9.57	9.57	9.57	13.83	14.89	14.89	14.89	14.89	14.89	14.89	14.89	14.89	14.89	14.89	14.89	14.89	11.83	10.75	10.75	10.75	10.75	9.68	10.75	10.75	10.75	10.75	10.75
PROT|ITRA1|KL237|Kaptive_primary_ref-AAYMYL020000014	37.5	37.5	37.5	37.5	37.5	8.79	9.57	9.57	9.57	9.57	9.57	9.57	9.57	9.57	9.57	9.57	9.57	9.57	9.57	9.57	9.57	9.57	9.57	9.57	9.57	13.83	14.89	14.89	14.89	14.89	14.89	14.89	14.89	14.89	14.89	14.89	14.89	14.89	11.83	10.75	10.75	10.75	10.75	9.68	10.75	10.75	10.75	10.75	10.75
PROT|ITRA1|K113|QBK17795.1	38.64	38.64	38.64	38.64	38.64	9.89	10.64	10.64	10.64	10.64	10.64	10.64	10.64	10.64	10.64	10.64	10.64	10.64	10.64	10.64	10.64	10.64	10.64	10.64	10.64	14.89	15.96	14.89	14.89	14.89	14.89	15.96	15.96	15.96	15.96	15.96	15.96	15.96	12.9	11.83	11.83	11.83	11.83	10.75	11.83	11.83	11.83	11.83	11.83
PROT|ITRA1|KL208|Kaptive_primary_ref-CP040080.1	38.07	38.07	38.07	38.07	38.07	10.99	11.7	11.7	11.7	11.7	11.7	11.7	11.7	11.7	11.7	11.7	11.7	11.7	11.7	11.7	11.7	11.7	11.7	11.7	11.7	14.89	15.96	14.89	14.89	14.89	14.89	15.96	15.96	15.96	15.96	15.96	15.96	15.96	13.98	12.9	12.9	12.9	12.9	11.83	12.9	12.9	12.9	12.9	12.9
PROT|ITRA1|KL215|Kaptive_primary_ref-DADADZ010000008.1	38.07	38.07	38.07	38.07	38.07	10.99	11.7	11.7	11.7	11.7	11.7	11.7	11.7	11.7	11.7	11.7	11.7	11.7	11.7	11.7	11.7	11.7	11.7	11.7	11.7	14.89	15.96	14.89	14.89	14.89	14.89	15.96	15.96	15.96	15.96	15.96	15.96	15.96	13.98	12.9	12.9	12.9	12.9	11.83	12.9	12.9	12.9	12.9	12.9
PROT|ITRA1|KL126|Kaptive_primary_ref-MABX01000005.1	38.07	38.07	38.07	38.07	38.07	10.99	11.7	11.7	11.7	11.7	11.7	11.7	11.7	11.7	11.7	11.7	11.7	11.7	11.7	11.7	11.7	11.7	11.7	11.7	11.7	14.89	15.96	14.89	14.89	14.89	14.89	15.96	15.96	15.96	15.96	15.96	15.96	15.96	13.98	12.9	12.9	12.9	12.9	11.83	12.9	12.9	12.9	12.9	12.9
PROT|ITRA1|KL219|Kaptive_primary_ref-BKQI01000013	38.07	38.07	38.07	38.07	38.07	10.99	11.7	11.7	11.7	11.7	11.7	11.7	11.7	11.7	11.7	11.7	11.7	11.7	11.7	11.7	11.7	11.7	11.7	11.7	11.7	14.89	15.96	14.89	14.89	14.89	14.89	15.96	15.96	15.96	15.96	15.96	15.96	15.96	13.98	12.9	12.9	12.9	12.9	11.83	12.9	12.9	12.9	12.9	12.9
PROT|ITRA1|KL236|Kaptive_primary_ref-AAYNAT010000007.1	38.07	38.07	38.07	38.07	38.07	10.99	11.7	11.7	11.7	11.7	11.7	11.7	11.7	11.7	11.7	11.7	11.7	11.7	11.7	11.7	11.7	11.7	11.7	11.7	11.7	14.89	15.96	14.89	14.89	14.89	14.89	15.96	15.96	15.96	15.96	15.96	15.96	15.96	13.98	12.9	12.9	12.9	12.9	11.83	12.9	12.9	12.9	12.9	12.9
PROT|ITRA1|KL207|Kaptive_primary_ref-ASFV01000010.1	38.07	38.07	38.07	38.07	38.07	10.99	11.7	11.7	11.7	11.7	11.7	11.7	11.7	11.7	11.7	11.7	11.7	11.7	11.7	11.7	11.7	11.7	11.7	11.7	11.7	14.89	15.96	14.89	14.89	14.89	14.89	15.96	15.96	15.96	15.96	15.96	15.96	15.96	13.98	12.9	12.9	12.9	12.9	11.83	12.9	12.9	12.9	12.9	12.9
PROT|ITRA1|KL209|Kaptive_primary_ref-CP062919.1	38.07	38.07	38.07	38.07	38.07	10.99	11.7	11.7	11.7	11.7	11.7	11.7	11.7	11.7	11.7	11.7	11.7	11.7	11.7	11.7	11.7	11.7	11.7	11.7	11.7	14.89	15.96	14.89	14.89	14.89	14.89	15.96	15.96	15.96	15.96	15.96	15.96	15.96	13.98	12.9	12.9	12.9	12.9	11.83	12.9	12.9	12.9	12.9	12.9
PROT|ITRA1|KL228|Kaptive_primary_ref-AHHIS010000015	38.07	38.07	38.07	38.07	38.07	10.99	11.7	11.7	11.7	11.7	11.7	11.7	11.7	11.7	11.7	11.7	11.7	11.7	11.7	11.7	11.7	11.7	11.7	11.7	11.7	14.89	15.96	14.89	14.89	14.89	14.89	15.96	15.96	15.96	15.96	15.96	15.96	15.96	13.98	12.9	12.9	12.9	12.9	11.83	12.9	12.9	12.9	12.9	12.9
PROT|ITRA1|K15|AHB32360.1	38.64	38.64	38.64	38.64	38.64	10	10.75	10.75	10.75	10.75	10.75	10.75	10.75	10.75	10.75	10.75	10.75	10.75	10.75	10.75	10.75	10.75	10.75	10.75	10.75	13.98	15.05	13.98	13.98	13.98	13.98	15.05	15.05	15.05	15.05	15.05	15.05	15.05	13.04	11.96	11.96	11.96	11.96	10.87	11.96	11.96	11.96	11.96	11.96
PROT|ITRA1|KL137|Kaptive_primary_ref-CP012587.1	38.64	38.64	38.64	38.64	38.64	10	10.75	10.75	10.75	10.75	10.75	10.75	10.75	10.75	10.75	10.75	10.75	10.75	10.75	10.75	10.75	10.75	10.75	10.75	10.75	13.98	15.05	13.98	13.98	13.98	13.98	15.05	15.05	15.05	15.05	15.05	15.05	15.05	13.04	11.96	11.96	11.96	11.96	10.87	11.96	11.96	11.96	11.96	11.96
PROT|ITRA1|KL147|Kaptive_primary_ref-VHEN01000012.1	38.64	38.64	38.64	38.64	38.64	10	10.75	10.75	10.75	10.75	10.75	10.75	10.75	10.75	10.75	10.75	10.75	10.75	10.75	10.75	10.75	10.75	10.75	10.75	10.75	13.98	15.05	13.98	13.98	13.98	13.98	15.05	15.05	15.05	15.05	15.05	15.05	15.05	13.04	11.96	11.96	11.96	11.96	10.87	11.96	11.96	11.96	11.96	11.96
PROT|ITRA1|KL179|Kaptive_primary_ref-UFDH01000002.1	38.64	38.64	38.64	38.64	38.64	10	10.75	10.75	10.75	10.75	10.75	10.75	10.75	10.75	10.75	10.75	10.75	10.75	10.75	10.75	10.75	10.75	10.75	10.75	10.75	13.98	15.05	13.98	13.98	13.98	13.98	15.05	15.05	15.05	15.05	15.05	15.05	15.05	13.04	11.96	11.96	11.96	11.96	10.87	11.96	11.96	11.96	11.96	11.96
PROT|ITRA1|KL188|Kaptive_primary_ref-CP028138.1	38.64	38.64	38.64	38.64	38.64	10.99	11.7	11.7	11.7	11.7	11.7	11.7	11.7	11.7	11.7	11.7	11.7	11.7	11.7	11.7	11.7	11.7	11.7	11.7	11.7	14.89	15.96	14.89	14.89	14.89	14.89	15.96	15.96	15.96	15.96	15.96	15.96	15.96	13.98	12.9	12.9	12.9	12.9	11.83	12.9	12.9	12.9	12.9	12.9
PROT|ITRA1|KL146|Kaptive_primary_ref-NQXR01000009.1	38.07	38.07	38.07	38.07	38.07	9.89	10.64	10.64	10.64	10.64	10.64	10.64	10.64	10.64	10.64	10.64	10.64	10.64	10.64	10.64	10.64	10.64	10.64	10.64	10.64	13.83	14.89	15.96	15.96	15.96	15.96	14.89	14.89	14.89	14.89	14.89	14.89	14.89	12.9	11.83	11.83	11.83	11.83	10.75	11.83	11.83	11.83	11.83	11.83
PROT|ITRA1|K19|AND74652.1	38.07	38.07	38.07	38.07	38.07	9.89	10.64	10.64	10.64	10.64	10.64	10.64	10.64	10.64	10.64	10.64	10.64	10.64	10.64	10.64	10.64	10.64	10.64	10.64	10.64	13.83	14.89	15.96	15.96	15.96	15.96	14.89	14.89	14.89	14.89	14.89	14.89	14.89	12.9	11.83	11.83	11.83	11.83	10.75	11.83	11.83	11.83	11.83	11.83
PROT|ITRA1|K53|AWL83836.1	38.64	38.64	38.64	38.64	38.64	10.99	11.7	11.7	11.7	11.7	11.7	11.7	11.7	11.7	11.7	11.7	11.7	11.7	11.7	11.7	11.7	11.7	11.7	11.7	11.7	14.89	15.96	14.89	14.89	14.89	14.89	15.96	15.96	15.96	15.96	15.96	15.96	15.96	13.98	12.9	12.9	12.9	12.9	11.83	12.9	12.9	12.9	12.9	12.9
PROT|ITRA1|KL140|Kaptive_primary_ref-JFXH01000012.1	39.2	39.2	39.2	39.2	39.2	10	10.75	10.75	10.75	10.75	10.75	10.75	10.75	10.75	10.75	10.75	10.75	10.75	10.75	10.75	10.75	10.75	10.75	10.75	10.75	13.98	15.05	13.98	13.98	13.98	13.98	15.05	15.05	15.05	15.05	15.05	15.05	15.05	13.04	11.96	11.96	11.96	11.96	10.87	11.96	11.96	11.96	11.96	11.96
PROT|ITRA1|KL221|Kaptive_primary_ref-AYMYJ020000008	38.64	38.64	38.64	38.64	38.64	10	10.75	10.75	10.75	10.75	10.75	10.75	10.75	10.75	10.75	10.75	10.75	10.75	10.75	10.75	10.75	10.75	10.75	10.75	10.75	13.98	15.05	13.98	13.98	13.98	13.98	15.05	15.05	15.05	15.05	15.05	15.05	15.05	13.04	11.96	11.96	11.96	11.96	10.87	11.96	11.96	11.96	11.96	11.96
PROT|ITRA1|K1|AHB32383.2	42.31	42.31	42.31	42.31	42.31	9.52	11.11	11.11	11.11	11.11	11.11	11.11	11.11	11.11	11.11	11.11	11.11	11.11	11.11	11.11	11.11	11.11	11.11	11.11	11.11	17.78	20	20	20	20	20	20	20	20	20	20	20	20	18.18	15.91	15.91	15.91	15.91	13.64	15.91	15.91	15.91	15.91	15.91
PROT|ITRA1|K39|WP_000919783.1	38.07	38.07	38.07	38.07	38.07	9.89	10.64	10.64	10.64	10.64	10.64	10.64	10.64	10.64	10.64	10.64	10.64	10.64	10.64	10.64	10.64	10.64	10.64	10.64	10.64	13.83	14.89	15.96	15.96	15.96	15.96	14.89	14.89	14.89	14.89	14.89	14.89	14.89	12.9	11.83	11.83	11.83	11.83	10.75	11.83	11.83	11.83	11.83	11.83
PROT|ITRA1|K107|QBK17651.1	42.31	42.31	42.31	42.31	42.31	9.52	11.11	11.11	11.11	11.11	11.11	11.11	11.11	11.11	11.11	11.11	11.11	11.11	11.11	11.11	11.11	11.11	11.11	11.11	11.11	17.78	20	20	20	20	20	20	20	20	20	20	20	20	18.18	15.91	15.91	15.91	15.91	13.64	15.91	15.91	15.91	15.91	15.91
PROT|ITRA1|K20|AIT56463.1	38.64	38.64	38.64	38.64	38.64	9.89	10.64	10.64	10.64	10.64	10.64	10.64	10.64	10.64	10.64	10.64	10.64	10.64	10.64	10.64	10.64	10.64	10.64	10.64	10.64	13.83	14.89	13.83	13.83	13.83	13.83	14.89	14.89	14.89	14.89	14.89	14.89	14.89	12.9	11.83	11.83	11.83	11.83	10.75	11.83	11.83	11.83	11.83	11.83
PROT|ITRA1|K21|AUG44321.1	38.64	38.64	38.64	38.64	38.64	9.89	10.64	10.64	10.64	10.64	10.64	10.64	10.64	10.64	10.64	10.64	10.64	10.64	10.64	10.64	10.64	10.64	10.64	10.64	10.64	13.83	14.89	13.83	13.83	13.83	13.83	14.89	14.89	14.89	14.89	14.89	14.89	14.89	12.9	11.83	11.83	11.83	11.83	10.75	11.83	11.83	11.83	11.83	11.83
PROT|ITRA1|KL161|Kaptive_primary_ref-SGTT01000005.1	38.64	38.64	38.64	38.64	38.64	9.89	10.64	10.64	10.64	10.64	10.64	10.64	10.64	10.64	10.64	10.64	10.64	10.64	10.64	10.64	10.64	10.64	10.64	10.64	10.64	13.83	14.89	13.83	13.83	13.83	13.83	14.89	14.89	14.89	14.89	14.89	14.89	14.89	12.9	11.83	11.83	11.83	11.83	10.75	11.83	11.83	11.83	11.83	11.83
PROT|ITRA1|KL199|Kaptive_primary_ref-JACDZB010000029.1	38.64	38.64	38.64	38.64	38.64	9.89	10.64	10.64	10.64	10.64	10.64	10.64	10.64	10.64	10.64	10.64	10.64	10.64	10.64	10.64	10.64	10.64	10.64	10.64	10.64	13.83	14.89	13.83	13.83	13.83	13.83	14.89	14.89	14.89	14.89	14.89	14.89	14.89	12.9	11.83	11.83	11.83	11.83	10.75	11.83	11.83	11.83	11.83	11.83
PROT|ITRA1|KL201|Kaptive_primary_ref-NIWK01000011.1	37.5	37.5	37.5	37.5	37.5	9.89	9.57	9.57	9.57	9.57	9.57	9.57	9.57	9.57	9.57	9.57	9.57	9.57	9.57	9.57	9.57	9.57	9.57	9.57	9.57	12.77	13.83	13.83	13.83	13.83	13.83	13.83	13.83	13.83	13.83	13.83	13.83	13.83	11.83	10.75	10.75	10.75	10.75	9.68	10.75	10.75	10.75	10.75	10.75
PROT|ITRA1|K25|DAA64736.1	42.31	42.31	42.31	42.31	42.31	9.52	8.89	8.89	8.89	8.89	8.89	8.89	8.89	8.89	8.89	8.89	8.89	8.89	8.89	8.89	8.89	8.89	8.89	8.89	8.89	15.56	17.78	17.78	17.78	17.78	17.78	17.78	17.78	17.78	17.78	17.78	17.78	17.78	15.91	13.64	13.64	13.64	13.64	11.36	13.64	13.64	13.64	13.64	13.64
PROT|ITRA1|KL202|Kaptive_primary_ref-NWUK01000011.1	37.5	37.5	37.5	37.5	37.5	9.89	9.57	9.57	9.57	9.57	9.57	9.57	9.57	9.57	9.57	9.57	9.57	9.57	9.57	9.57	9.57	9.57	9.57	9.57	9.57	12.77	13.83	13.83	13.83	13.83	13.83	13.83	13.83	13.83	13.83	13.83	13.83	13.83	11.83	10.75	10.75	10.75	10.75	9.68	10.75	10.75	10.75	10.75	10.75
PROT|ITRA3|K87|AHB32838.1	42.05	42.05	42.05	42.05	42.05	8.89	8.6	8.6	8.6	8.6	8.6	8.6	8.6	8.6	8.6	8.6	8.6	8.6	8.6	8.6	8.6	8.6	8.6	8.6	8.6	11.83	12.9	11.83	11.83	11.83	11.83	12.9	12.9	12.9	12.9	12.9	12.9	12.9	10.87	10.87	10.87	10.87	10.87	9.78	10.87	10.87	10.87	10.87	10.87
PROT|ITRA3|K114|QBK17822.1	42.05	42.05	42.05	42.05	42.05	12.09	11.7	11.7	11.7	11.7	11.7	11.7	11.7	11.7	11.7	11.7	11.7	11.7	11.7	11.7	11.7	11.7	11.7	11.7	11.7	13.83	14.89	14.89	14.89	14.89	14.89	14.89	14.89	14.89	14.89	14.89	14.89	14.89	13.98	13.98	13.98	13.98	13.98	12.9	13.98	13.98	13.98	13.98	13.98
PROT|ITRA3|KL38|Kaptive_primary_ref-UFOG01000008.1	41.48	41.48	41.48	41.48	41.48	12.09	11.7	11.7	11.7	11.7	11.7	11.7	11.7	11.7	11.7	11.7	11.7	11.7	11.7	11.7	11.7	11.7	11.7	11.7	11.7	13.83	14.89	14.89	14.89	14.89	14.89	14.89	14.89	14.89	14.89	14.89	14.89	14.89	13.98	13.98	13.98	13.98	13.98	12.9	13.98	13.98	13.98	13.98	13.98
PROT|ITRA3|KL144|Kaptive_primary_ref-MZ064058.1	42.05	42.05	42.05	42.05	42.05	12.09	11.7	11.7	11.7	11.7	11.7	11.7	11.7	11.7	11.7	11.7	11.7	11.7	11.7	11.7	11.7	11.7	11.7	11.7	11.7	13.83	14.89	14.89	14.89	14.89	14.89	14.89	14.89	14.89	14.89	14.89	14.89	14.89	13.98	13.98	13.98	13.98	13.98	12.9	13.98	13.98	13.98	13.98	13.98
PROT|ITRA3|K55|QHE90314.1	42.05	42.05	42.05	42.05	42.05	12.09	11.7	11.7	11.7	11.7	11.7	11.7	11.7	11.7	11.7	11.7	11.7	11.7	11.7	11.7	11.7	11.7	11.7	11.7	11.7	13.83	14.89	14.89	14.89	14.89	14.89	14.89	14.89	14.89	14.89	14.89	14.89	14.89	13.98	13.98	13.98	13.98	13.98	12.9	13.98	13.98	13.98	13.98	13.98
PROT|ITRA3|K74|QHE90357.1	42.05	42.05	42.05	42.05	42.05	12.09	11.7	11.7	11.7	11.7	11.7	11.7	11.7	11.7	11.7	11.7	11.7	11.7	11.7	11.7	11.7	11.7	11.7	11.7	11.7	13.83	14.89	14.89	14.89	14.89	14.89	14.89	14.89	14.89	14.89	14.89	14.89	14.89	13.98	13.98	13.98	13.98	13.98	12.9	13.98	13.98	13.98	13.98	13.98
PROT|ITRA3|K85|AHB32684.1	42.05	42.05	42.05	42.05	42.05	12.09	11.7	11.7	11.7	11.7	11.7	11.7	11.7	11.7	11.7	11.7	11.7	11.7	11.7	11.7	11.7	11.7	11.7	11.7	11.7	13.83	14.89	14.89	14.89	14.89	14.89	14.89	14.89	14.89	14.89	14.89	14.89	14.89	13.98	13.98	13.98	13.98	13.98	12.9	13.98	13.98	13.98	13.98	13.98
PROT|ITRA3|KL71|Kaptive_primary_ref-ERR197591	42.05	42.05	42.05	42.05	42.05	12.09	11.7	11.7	11.7	11.7	11.7	11.7	11.7	11.7	11.7	11.7	11.7	11.7	11.7	11.7	11.7	11.7	11.7	11.7	11.7	13.83	14.89	14.89	14.89	14.89	14.89	14.89	14.89	14.89	14.89	14.89	14.89	14.89	13.98	13.98	13.98	13.98	13.98	12.9	13.98	13.98	13.98	13.98	13.98
PROT|ITRA3|KL198|Kaptive_primary_ref-JADVMG010000010.1	42.05	42.05	42.05	42.05	42.05	12.09	11.7	11.7	11.7	11.7	11.7	11.7	11.7	11.7	11.7	11.7	11.7	11.7	11.7	11.7	11.7	11.7	11.7	11.7	11.7	13.83	14.89	14.89	14.89	14.89	14.89	14.89	14.89	14.89	14.89	14.89	14.89	14.89	13.98	13.98	13.98	13.98	13.98	12.9	13.98	13.98	13.98	13.98	13.98
PROT|ITRA3|KL232|Kaptive_primary_ref-AAYNTS020000007	42.05	42.05	42.05	42.05	42.05	12.09	11.7	11.7	11.7	11.7	11.7	11.7	11.7	11.7	11.7	11.7	11.7	11.7	11.7	11.7	11.7	11.7	11.7	11.7	11.7	13.83	14.89	14.89	14.89	14.89	14.89	14.89	14.89	14.89	14.89	14.89	14.89	14.89	13.98	13.98	13.98	13.98	13.98	12.9	13.98	13.98	13.98	13.98	13.98
PROT|ITRA3|KL86|Kaptive_primary_ref-MK399432.1	42.05	42.05	42.05	42.05	42.05	12.09	11.7	11.7	11.7	11.7	11.7	11.7	11.7	11.7	11.7	11.7	11.7	11.7	11.7	11.7	11.7	11.7	11.7	11.7	11.7	13.83	14.89	14.89	14.89	14.89	14.89	14.89	14.89	14.89	14.89	14.89	14.89	14.89	13.98	13.98	13.98	13.98	13.98	12.9	13.98	13.98	13.98	13.98	13.98
PROT|ITRA3|KL163|Kaptive_primary_ref-QOQX01000023.1	42.05	42.05	42.05	42.05	42.05	12.09	11.7	11.7	11.7	11.7	11.7	11.7	11.7	11.7	11.7	11.7	11.7	11.7	11.7	11.7	11.7	11.7	11.7	11.7	11.7	13.83	14.89	14.89	14.89	14.89	14.89	14.89	14.89	14.89	14.89	14.89	14.89	14.89	13.98	13.98	13.98	13.98	13.98	12.9	13.98	13.98	13.98	13.98	13.98
PROT|ITRA3|KL59|Kaptive_primary_ref-ERR190481	39.2	38.64	38.64	39.2	39.2	12.96	12.61	12.61	12.61	12.61	12.61	12.61	12.61	12.61	12.61	12.61	12.61	12.61	12.61	12.61	12.61	12.61	12.61	12.61	12.61	12.61	13.51	13.51	13.51	13.51	13.51	13.51	13.51	13.51	13.51	13.51	13.51	13.51	10.91	10	10	10	10	9.09	10	10	10	10	10
PROT|ITRA3|KL173|Kaptive_primary_ref-LLED01000053.1	40.91	40.34	40.34	40.91	40.91	9	8.74	8.74	8.74	8.74	8.74	8.74	8.74	8.74	8.74	8.74	8.74	8.74	8.74	8.74	8.74	8.74	8.74	8.74	8.74	10.68	11.65	11.65	11.65	11.65	11.65	11.65	11.65	11.65	11.65	11.65	11.65	11.65	8.82	8.82	8.82	8.82	8.82	7.84	8.82	8.82	8.82	8.82	8.82
PROT|ITRA3|KL149|Kaptive_primary_ref-CP032215.1	40.91	40.34	40.34	40.91	40.91	9.18	8.91	8.91	8.91	8.91	8.91	8.91	8.91	8.91	8.91	8.91	8.91	8.91	8.91	8.91	8.91	8.91	8.91	8.91	8.91	10.89	11.88	11.88	11.88	11.88	11.88	11.88	11.88	11.88	11.88	11.88	11.88	11.88	9	9	9	9	9	8	9	9	9	9	9
PROT|ITRA3|K8|AQQ74355.1	40.91	40.34	40.34	40.91	40.91	8.79	8.51	8.51	8.51	8.51	8.51	8.51	8.51	8.51	8.51	8.51	8.51	8.51	8.51	8.51	8.51	8.51	8.51	8.51	8.51	10.64	11.7	11.7	11.7	11.7	11.7	11.7	11.7	11.7	11.7	11.7	11.7	11.7	9.68	9.68	9.68	9.68	9.68	8.6	9.68	9.68	9.68	9.68	9.68
PROT|ITRA3|K9|QDL90071.1	40.91	40.34	40.34	40.91	40.91	8.79	8.51	8.51	8.51	8.51	8.51	8.51	8.51	8.51	8.51	8.51	8.51	8.51	8.51	8.51	8.51	8.51	8.51	8.51	8.51	10.64	11.7	11.7	11.7	11.7	11.7	11.7	11.7	11.7	11.7	11.7	11.7	11.7	9.68	9.68	9.68	9.68	9.68	8.6	9.68	9.68	9.68	9.68	9.68
PROT|ITRA3|K49|ALX38481.1	40.91	40.34	40.34	40.91	40.91	8.79	8.51	8.51	8.51	8.51	8.51	8.51	8.51	8.51	8.51	8.51	8.51	8.51	8.51	8.51	8.51	8.51	8.51	8.51	8.51	10.64	11.7	11.7	11.7	11.7	11.7	11.7	11.7	11.7	11.7	11.7	11.7	11.7	9.68	9.68	9.68	9.68	9.68	8.6	9.68	9.68	9.68	9.68	9.68
PROT|ITRA3|K54|AWJ68090.1	40.91	40.34	40.34	40.91	40.91	9.18	8.91	8.91	8.91	8.91	8.91	8.91	8.91	8.91	8.91	8.91	8.91	8.91	8.91	8.91	8.91	8.91	8.91	8.91	8.91	10.89	11.88	11.88	11.88	11.88	11.88	11.88	11.88	11.88	11.88	11.88	11.88	11.88	9	9	9	9	9	8	9	9	9	9	9
PROT|ITRA3|K63|AHB32594.2	40.91	40.34	40.34	40.91	40.91	8.79	8.51	8.51	8.51	8.51	8.51	8.51	8.51	8.51	8.51	8.51	8.51	8.51	8.51	8.51	8.51	8.51	8.51	8.51	8.51	10.64	11.7	11.7	11.7	11.7	11.7	11.7	11.7	11.7	11.7	11.7	11.7	11.7	9.68	9.68	9.68	9.68	9.68	8.6	9.68	9.68	9.68	9.68	9.68
PROT|ITRA3|K108|QBK17681.1	40.91	40.34	40.34	40.91	40.91	8.79	8.51	8.51	8.51	8.51	8.51	8.51	8.51	8.51	8.51	8.51	8.51	8.51	8.51	8.51	8.51	8.51	8.51	8.51	8.51	10.64	11.7	11.7	11.7	11.7	11.7	11.7	11.7	11.7	11.7	11.7	11.7	11.7	9.68	9.68	9.68	9.68	9.68	8.6	9.68	9.68	9.68	9.68	9.68
PROT|ITRA3|K109|QBK17702.1	40.91	40.34	40.34	40.91	40.91	8.79	8.51	8.51	8.51	8.51	8.51	8.51	8.51	8.51	8.51	8.51	8.51	8.51	8.51	8.51	8.51	8.51	8.51	8.51	8.51	10.64	11.7	11.7	11.7	11.7	11.7	11.7	11.7	11.7	11.7	11.7	11.7	11.7	9.68	9.68	9.68	9.68	9.68	8.6	9.68	9.68	9.68	9.68	9.68
PROT|ITRA3|KL62|Kaptive_primary_ref-ERR190506	40.91	40.34	40.34	40.91	40.91	8.79	8.51	8.51	8.51	8.51	8.51	8.51	8.51	8.51	8.51	8.51	8.51	8.51	8.51	8.51	8.51	8.51	8.51	8.51	8.51	10.64	11.7	11.7	11.7	11.7	11.7	11.7	11.7	11.7	11.7	11.7	11.7	11.7	9.68	9.68	9.68	9.68	9.68	8.6	9.68	9.68	9.68	9.68	9.68
PROT|ITRA3|KL72|Kaptive_primary_ref-QPHP01000015.1	40.91	40.34	40.34	40.91	40.91	8.79	8.51	8.51	8.51	8.51	8.51	8.51	8.51	8.51	8.51	8.51	8.51	8.51	8.51	8.51	8.51	8.51	8.51	8.51	8.51	10.64	11.7	11.7	11.7	11.7	11.7	11.7	11.7	11.7	11.7	11.7	11.7	11.7	9.68	9.68	9.68	9.68	9.68	8.6	9.68	9.68	9.68	9.68	9.68
PROT|ITRA3|KL136|Kaptive_primary_ref-VHFG01000034.1	40.91	40.34	40.34	40.91	40.91	8.79	8.51	8.51	8.51	8.51	8.51	8.51	8.51	8.51	8.51	8.51	8.51	8.51	8.51	8.51	8.51	8.51	8.51	8.51	8.51	10.64	11.7	11.7	11.7	11.7	11.7	11.7	11.7	11.7	11.7	11.7	11.7	11.7	9.68	9.68	9.68	9.68	9.68	8.6	9.68	9.68	9.68	9.68	9.68
PROT|ITRA3|KL168|Kaptive_primary_ref-JAEPVZ010000012.1	40.91	40.34	40.34	40.91	40.91	8.79	8.51	8.51	8.51	8.51	8.51	8.51	8.51	8.51	8.51	8.51	8.51	8.51	8.51	8.51	8.51	8.51	8.51	8.51	8.51	10.64	11.7	11.7	11.7	11.7	11.7	11.7	11.7	11.7	11.7	11.7	11.7	11.7	9.68	9.68	9.68	9.68	9.68	8.6	9.68	9.68	9.68	9.68	9.68
PROT|ITRA3|KL183|Kaptive_primary_ref-JAGKRL010000009.1	40.91	40.34	40.34	40.91	40.91	8.79	8.51	8.51	8.51	8.51	8.51	8.51	8.51	8.51	8.51	8.51	8.51	8.51	8.51	8.51	8.51	8.51	8.51	8.51	8.51	10.64	11.7	11.7	11.7	11.7	11.7	11.7	11.7	11.7	11.7	11.7	11.7	11.7	9.68	9.68	9.68	9.68	9.68	8.6	9.68	9.68	9.68	9.68	9.68
PROT|ITRA3|KL192|Kaptive_primary_ref-JAAGTO010000017.1	40.91	40.34	40.34	40.91	40.91	8.79	8.51	8.51	8.51	8.51	8.51	8.51	8.51	8.51	8.51	8.51	8.51	8.51	8.51	8.51	8.51	8.51	8.51	8.51	8.51	10.64	11.7	11.7	11.7	11.7	11.7	11.7	11.7	11.7	11.7	11.7	11.7	11.7	9.68	9.68	9.68	9.68	9.68	8.6	9.68	9.68	9.68	9.68	9.68
PROT|ITRA3|KL194|Kaptive_primary_ref-VNWQ01000063.1	40.91	40.34	40.34	40.91	40.91	8.79	8.51	8.51	8.51	8.51	8.51	8.51	8.51	8.51	8.51	8.51	8.51	8.51	8.51	8.51	8.51	8.51	8.51	8.51	8.51	10.64	11.7	11.7	11.7	11.7	11.7	11.7	11.7	11.7	11.7	11.7	11.7	11.7	9.68	9.68	9.68	9.68	9.68	8.6	9.68	9.68	9.68	9.68	9.68
PROT|ITRA3|KL212|Kaptive_primary_ref-AAYNWX010000001.1	40.91	40.34	40.34	40.91	40.91	8.79	8.51	8.51	8.51	8.51	8.51	8.51	8.51	8.51	8.51	8.51	8.51	8.51	8.51	8.51	8.51	8.51	8.51	8.51	8.51	10.64	11.7	11.7	11.7	11.7	11.7	11.7	11.7	11.7	11.7	11.7	11.7	11.7	9.68	9.68	9.68	9.68	9.68	8.6	9.68	9.68	9.68	9.68	9.68
PROT|ITRA3|K11|AOX98977.1	40.91	40.91	40.91	40.91	40.91	8.89	8.6	8.6	8.6	8.6	8.6	8.6	8.6	8.6	8.6	8.6	8.6	8.6	8.6	8.6	8.6	8.6	8.6	8.6	8.6	10.75	11.83	10.75	10.75	10.75	10.75	11.83	11.83	11.83	11.83	11.83	11.83	11.83	9.78	9.78	9.78	9.78	9.78	8.7	9.78	9.78	9.78	9.78	9.78
PROT|ITRA3|K11a|AHB32469.1	40.91	40.91	40.91	40.91	40.91	8.89	8.6	8.6	8.6	8.6	8.6	8.6	8.6	8.6	8.6	8.6	8.6	8.6	8.6	8.6	8.6	8.6	8.6	8.6	8.6	10.75	11.83	10.75	10.75	10.75	10.75	11.83	11.83	11.83	11.83	11.83	11.83	11.83	9.78	9.78	9.78	9.78	9.78	8.7	9.78	9.78	9.78	9.78	9.78
PROT|ITRA3|K83|AHB32305.2	40.91	40.91	40.91	40.91	40.91	8.89	8.6	8.6	8.6	8.6	8.6	8.6	8.6	8.6	8.6	8.6	8.6	8.6	8.6	8.6	8.6	8.6	8.6	8.6	8.6	10.75	11.83	10.75	10.75	10.75	10.75	11.83	11.83	11.83	11.83	11.83	11.83	11.83	9.78	9.78	9.78	9.78	9.78	8.7	9.78	9.78	9.78	9.78	9.78
PROT|ITRA3|K112|QBK17773.1	40.91	40.91	40.91	40.91	40.91	8.89	8.6	8.6	8.6	8.6	8.6	8.6	8.6	8.6	8.6	8.6	8.6	8.6	8.6	8.6	8.6	8.6	8.6	8.6	8.6	10.75	11.83	10.75	10.75	10.75	10.75	11.83	11.83	11.83	11.83	11.83	11.83	11.83	9.78	9.78	9.78	9.78	9.78	8.7	9.78	9.78	9.78	9.78	9.78
PROT|ITRA3|KL195|Kaptive_primary_ref-CP015364.1	40.91	40.91	40.91	40.91	40.91	8.89	8.6	8.6	8.6	8.6	8.6	8.6	8.6	8.6	8.6	8.6	8.6	8.6	8.6	8.6	8.6	8.6	8.6	8.6	8.6	10.75	11.83	10.75	10.75	10.75	10.75	11.83	11.83	11.83	11.83	11.83	11.83	11.83	9.78	9.78	9.78	9.78	9.78	8.7	9.78	9.78	9.78	9.78	9.78
PROT|ITRA3|K26|ASY01646.1	39.77	39.77	39.77	39.77	39.77	8.89	8.6	8.6	8.6	8.6	8.6	8.6	8.6	8.6	8.6	8.6	8.6	8.6	8.6	8.6	8.6	8.6	8.6	8.6	8.6	10.75	11.83	10.75	10.75	10.75	10.75	11.83	11.83	11.83	11.83	11.83	11.83	11.83	9.78	9.78	9.78	9.78	9.78	8.7	9.78	9.78	9.78	9.78	9.78
PROT|ITRA3|K106|QBM04795.1	39.77	39.77	39.77	39.77	39.77	8.89	8.6	8.6	8.6	8.6	8.6	8.6	8.6	8.6	8.6	8.6	8.6	8.6	8.6	8.6	8.6	8.6	8.6	8.6	8.6	10.75	11.83	10.75	10.75	10.75	10.75	11.83	11.83	11.83	11.83	11.83	11.83	11.83	9.78	9.78	9.78	9.78	9.78	8.7	9.78	9.78	9.78	9.78	9.78
PROT|ITRA3|KL162|Kaptive_primary_ref-VAON01000015.1	39.77	39.77	39.77	39.77	39.77	8.89	8.6	8.6	8.6	8.6	8.6	8.6	8.6	8.6	8.6	8.6	8.6	8.6	8.6	8.6	8.6	8.6	8.6	8.6	8.6	10.75	11.83	10.75	10.75	10.75	10.75	11.83	11.83	11.83	11.83	11.83	11.83	11.83	9.78	9.78	9.78	9.78	9.78	8.7	9.78	9.78	9.78	9.78	9.78
PROT|ITRA3|KL185|Kaptive_primary_ref-UFLH01000011.1	41.48	41.48	41.48	41.48	41.48	12.09	11.7	11.7	11.7	11.7	11.7	11.7	11.7	11.7	11.7	11.7	11.7	11.7	11.7	11.7	11.7	11.7	11.7	11.7	11.7	11.7	12.77	11.7	11.7	11.7	11.7	12.77	12.77	12.77	12.77	12.77	12.77	12.77	12.9	12.9	12.9	12.9	12.9	11.83	12.9	12.9	12.9	12.9	12.9
PROT|ITRA3|KL226|Kaptive_primary_ref-DADAYP010000017	41.48	41.48	41.48	41.48	41.48	12.09	11.7	11.7	11.7	11.7	11.7	11.7	11.7	11.7	11.7	11.7	11.7	11.7	11.7	11.7	11.7	11.7	11.7	11.7	11.7	11.7	12.77	11.7	11.7	11.7	11.7	12.77	12.77	12.77	12.77	12.77	12.77	12.77	12.9	12.9	12.9	12.9	12.9	11.83	12.9	12.9	12.9	12.9	12.9
PROT|ITRA3|K84|AHB32414.2	39.2	39.77	39.77	39.77	39.77	13.19	12.77	12.77	12.77	12.77	12.77	12.77	12.77	12.77	12.77	12.77	12.77	12.77	12.77	12.77	12.77	12.77	12.77	12.77	12.77	13.83	14.89	14.89	14.89	14.89	14.89	14.89	14.89	14.89	14.89	14.89	14.89	14.89	15.05	15.05	15.05	15.05	15.05	13.98	15.05	15.05	15.05	15.05	15.05
PROT|ITRA3|K129|QBM04822.1	39.2	39.77	39.77	39.77	39.77	13.19	12.77	12.77	12.77	12.77	12.77	12.77	12.77	12.77	12.77	12.77	12.77	12.77	12.77	12.77	12.77	12.77	12.77	12.77	12.77	13.83	14.89	14.89	14.89	14.89	14.89	14.89	14.89	14.89	14.89	14.89	14.89	14.89	15.05	15.05	15.05	15.05	15.05	13.98	15.05	15.05	15.05	15.05	15.05
PROT|ITRA3|KL220|Kaptive_primary_ref-BKZE01000014	39.2	39.77	39.77	39.77	39.77	13.19	12.77	12.77	12.77	12.77	12.77	12.77	12.77	12.77	12.77	12.77	12.77	12.77	12.77	12.77	12.77	12.77	12.77	12.77	12.77	13.83	14.89	14.89	14.89	14.89	14.89	14.89	14.89	14.89	14.89	14.89	14.89	14.89	15.05	15.05	15.05	15.05	15.05	13.98	15.05	15.05	15.05	15.05	15.05
PROT|ITRA3|K111|QBK17751.1	39.2	39.77	39.77	39.77	39.77	14.29	13.83	13.83	13.83	13.83	13.83	13.83	13.83	13.83	13.83	13.83	13.83	13.83	13.83	13.83	13.83	13.83	13.83	13.83	13.83	14.89	15.96	15.96	15.96	15.96	15.96	15.96	15.96	15.96	15.96	15.96	15.96	15.96	15.05	15.05	15.05	15.05	15.05	13.98	15.05	15.05	15.05	15.05	15.05
PROT|ITRA3|KL158|Kaptive_primary_ref-VHFM01000031.1	39.2	39.77	39.77	39.77	39.77	14.29	13.83	13.83	13.83	13.83	13.83	13.83	13.83	13.83	13.83	13.83	13.83	13.83	13.83	13.83	13.83	13.83	13.83	13.83	13.83	14.89	15.96	15.96	15.96	15.96	15.96	15.96	15.96	15.96	15.96	15.96	15.96	15.96	15.05	15.05	15.05	15.05	15.05	13.98	15.05	15.05	15.05	15.05	15.05
PROT|ITRA3|KL68|Kaptive_primary_ref-ERR246743	40.34	40.34	40.34	40.34	40.34	10	9.68	9.68	9.68	9.68	9.68	9.68	9.68	9.68	9.68	9.68	9.68	9.68	9.68	9.68	9.68	9.68	9.68	9.68	9.68	11.83	12.9	11.83	11.83	11.83	11.83	12.9	12.9	12.9	12.9	12.9	12.9	12.9	11.96	11.96	11.96	11.96	11.96	10.87	11.96	11.96	11.96	11.96	11.96
PROT|ITRA3|K51|QGW59120.1	41.48	41.48	41.48	41.48	41.48	11.11	10.75	10.75	10.75	10.75	10.75	10.75	10.75	10.75	10.75	10.75	10.75	10.75	10.75	10.75	10.75	10.75	10.75	10.75	10.75	12.9	13.98	12.9	12.9	12.9	12.9	13.98	13.98	13.98	13.98	13.98	13.98	13.98	11.96	11.96	11.96	11.96	11.96	10.87	11.96	11.96	11.96	11.96	11.96
PROT|ITRA3|KL67|Kaptive_primary_ref-ERR246741	40.91	40.91	40.91	40.91	40.91	10	9.68	9.68	9.68	9.68	9.68	9.68	9.68	9.68	9.68	9.68	9.68	9.68	9.68	9.68	9.68	9.68	9.68	9.68	9.68	11.83	12.9	11.83	11.83	11.83	11.83	12.9	12.9	12.9	12.9	12.9	12.9	12.9	10.87	10.87	10.87	10.87	10.87	9.78	10.87	10.87	10.87	10.87	10.87
PROT|ITRA3|K48|QHB12917.1	41.48	41.48	41.48	41.48	41.48	13.33	12.9	12.9	12.9	12.9	12.9	12.9	12.9	12.9	12.9	12.9	12.9	12.9	12.9	12.9	12.9	12.9	12.9	12.9	12.9	15.05	16.13	15.05	15.05	15.05	15.05	16.13	16.13	16.13	16.13	16.13	16.13	16.13	14.13	14.13	14.13	14.13	14.13	13.04	14.13	14.13	14.13	14.13	14.13
PROT|ITRA3|K102|QBK17634.1	41.48	41.48	41.48	41.48	41.48	13.33	12.9	12.9	12.9	12.9	12.9	12.9	12.9	12.9	12.9	12.9	12.9	12.9	12.9	12.9	12.9	12.9	12.9	12.9	12.9	15.05	16.13	15.05	15.05	15.05	15.05	16.13	16.13	16.13	16.13	16.13	16.13	16.13	14.13	14.13	14.13	14.13	14.13	13.04	14.13	14.13	14.13	14.13	14.13
PROT|ITRA3|KL157|Kaptive_primary_ref-VHGS01000018.1	41.48	41.48	41.48	41.48	41.48	13.33	12.9	12.9	12.9	12.9	12.9	12.9	12.9	12.9	12.9	12.9	12.9	12.9	12.9	12.9	12.9	12.9	12.9	12.9	12.9	15.05	16.13	15.05	15.05	15.05	15.05	16.13	16.13	16.13	16.13	16.13	16.13	16.13	14.13	14.13	14.13	14.13	14.13	13.04	14.13	14.13	14.13	14.13	14.13
PROT|ITRA3|KL223|Kaptive_primary_ref-DADBFB010000012	41.48	41.48	41.48	41.48	41.48	13.33	12.9	12.9	12.9	12.9	12.9	12.9	12.9	12.9	12.9	12.9	12.9	12.9	12.9	12.9	12.9	12.9	12.9	12.9	12.9	15.05	16.13	15.05	15.05	15.05	15.05	16.13	16.13	16.13	16.13	16.13	16.13	16.13	14.13	14.13	14.13	14.13	14.13	13.04	14.13	14.13	14.13	14.13	14.13
PROT|ITRA3|KL224|Kaptive_primary_ref-JAFIAI010000011	41.48	41.48	41.48	41.48	41.48	13.33	12.9	12.9	12.9	12.9	12.9	12.9	12.9	12.9	12.9	12.9	12.9	12.9	12.9	12.9	12.9	12.9	12.9	12.9	12.9	15.05	16.13	15.05	15.05	15.05	15.05	16.13	16.13	16.13	16.13	16.13	16.13	16.13	14.13	14.13	14.13	14.13	14.13	13.04	14.13	14.13	14.13	14.13	14.13
PROT|ITRA3|KL230|Kaptive_primary_ref-BKZB01000022	41.48	41.48	41.48	41.48	41.48	13.33	12.9	12.9	12.9	12.9	12.9	12.9	12.9	12.9	12.9	12.9	12.9	12.9	12.9	12.9	12.9	12.9	12.9	12.9	12.9	15.05	16.13	15.05	15.05	15.05	15.05	16.13	16.13	16.13	16.13	16.13	16.13	16.13	14.13	14.13	14.13	14.13	14.13	13.04	14.13	14.13	14.13	14.13	14.13
PROT|ITRA3|K80|AHB32712.2	40.91	40.91	40.91	40.91	40.91	13.33	12.9	12.9	12.9	12.9	12.9	12.9	12.9	12.9	12.9	12.9	12.9	12.9	12.9	12.9	12.9	12.9	12.9	12.9	12.9	15.05	16.13	15.05	15.05	15.05	15.05	16.13	16.13	16.13	16.13	16.13	16.13	16.13	14.13	14.13	14.13	14.13	14.13	13.04	14.13	14.13	14.13	14.13	14.13
PROT|ITRA3|KL166|Kaptive_primary_ref-NQXS01000004.1	41.48	42.05	42.05	42.05	42.05	12.22	11.83	11.83	11.83	11.83	11.83	11.83	11.83	11.83	11.83	11.83	11.83	11.83	11.83	11.83	11.83	11.83	11.83	11.83	11.83	13.98	15.05	13.98	13.98	13.98	13.98	15.05	15.05	15.05	15.05	15.05	15.05	15.05	13.04	13.04	13.04	13.04	13.04	11.96	13.04	13.04	13.04	13.04	13.04
PROT|ITRA3|KL104|Kaptive_primary_ref-LKIB01000037	41.48	42.05	42.05	42.05	42.05	12.22	11.83	11.83	11.83	11.83	11.83	11.83	11.83	11.83	11.83	11.83	11.83	11.83	11.83	11.83	11.83	11.83	11.83	11.83	11.83	13.98	15.05	13.98	13.98	13.98	13.98	15.05	15.05	15.05	15.05	15.05	15.05	15.05	13.04	13.04	13.04	13.04	13.04	11.96	13.04	13.04	13.04	13.04	13.04
PROT|ITRA3|KL76|Kaptive_primary_ref-ERR246945	41.48	42.05	42.05	42.05	42.05	12.22	11.83	11.83	11.83	11.83	11.83	11.83	11.83	11.83	11.83	11.83	11.83	11.83	11.83	11.83	11.83	11.83	11.83	11.83	11.83	13.98	15.05	13.98	13.98	13.98	13.98	15.05	15.05	15.05	15.05	15.05	15.05	15.05	13.04	13.04	13.04	13.04	13.04	11.96	13.04	13.04	13.04	13.04	13.04
PROT|ITRA3|K43|AHB32487.2	41.48	42.05	42.05	42.05	42.05	12.22	11.83	11.83	11.83	11.83	11.83	11.83	11.83	11.83	11.83	11.83	11.83	11.83	11.83	11.83	11.83	11.83	11.83	11.83	11.83	13.98	15.05	13.98	13.98	13.98	13.98	15.05	15.05	15.05	15.05	15.05	15.05	15.05	13.04	13.04	13.04	13.04	13.04	11.96	13.04	13.04	13.04	13.04	13.04
PROT|ITRA3|K45|QHB12900.1	41.48	42.05	42.05	42.05	42.05	12.22	11.83	11.83	11.83	11.83	11.83	11.83	11.83	11.83	11.83	11.83	11.83	11.83	11.83	11.83	11.83	11.83	11.83	11.83	11.83	13.98	15.05	13.98	13.98	13.98	13.98	15.05	15.05	15.05	15.05	15.05	15.05	15.05	13.04	13.04	13.04	13.04	13.04	11.96	13.04	13.04	13.04	13.04	13.04
PROT|ITRA3|K47|APB03009.1	41.48	42.05	42.05	42.05	42.05	12.22	11.83	11.83	11.83	11.83	11.83	11.83	11.83	11.83	11.83	11.83	11.83	11.83	11.83	11.83	11.83	11.83	11.83	11.83	11.83	13.98	15.05	13.98	13.98	13.98	13.98	15.05	15.05	15.05	15.05	15.05	15.05	15.05	13.04	13.04	13.04	13.04	13.04	11.96	13.04	13.04	13.04	13.04	13.04
PROT|ITRA3|K88|AHB32611.2	41.48	42.05	42.05	42.05	42.05	12.22	11.83	11.83	11.83	11.83	11.83	11.83	11.83	11.83	11.83	11.83	11.83	11.83	11.83	11.83	11.83	11.83	11.83	11.83	11.83	13.98	15.05	13.98	13.98	13.98	13.98	15.05	15.05	15.05	15.05	15.05	15.05	15.05	13.04	13.04	13.04	13.04	13.04	11.96	13.04	13.04	13.04	13.04	13.04
PROT|ITRA3|KL96|Kaptive_primary_ref-MZ399254.1	41.48	42.05	42.05	42.05	42.05	12.22	11.83	11.83	11.83	11.83	11.83	11.83	11.83	11.83	11.83	11.83	11.83	11.83	11.83	11.83	11.83	11.83	11.83	11.83	11.83	13.98	15.05	13.98	13.98	13.98	13.98	15.05	15.05	15.05	15.05	15.05	15.05	15.05	13.04	13.04	13.04	13.04	13.04	11.96	13.04	13.04	13.04	13.04	13.04
PROT|ITRA3|KL103|Kaptive_primary_ref-BKNC01000008.1	41.48	42.05	42.05	42.05	42.05	12.22	11.83	11.83	11.83	11.83	11.83	11.83	11.83	11.83	11.83	11.83	11.83	11.83	11.83	11.83	11.83	11.83	11.83	11.83	11.83	13.98	15.05	13.98	13.98	13.98	13.98	15.05	15.05	15.05	15.05	15.05	15.05	15.05	13.04	13.04	13.04	13.04	13.04	11.96	13.04	13.04	13.04	13.04	13.04
PROT|ITRA3|KL204|Kaptive_primary_ref-JAEPVX010000001.1	41.48	42.05	42.05	42.05	42.05	12.22	11.83	11.83	11.83	11.83	11.83	11.83	11.83	11.83	11.83	11.83	11.83	11.83	11.83	11.83	11.83	11.83	11.83	11.83	11.83	13.98	15.05	13.98	13.98	13.98	13.98	15.05	15.05	15.05	15.05	15.05	15.05	15.05	13.04	13.04	13.04	13.04	13.04	11.96	13.04	13.04	13.04	13.04	13.04
PROT|ITRA3|KL231|Kaptive_primary_ref-DADATP010000004	41.48	42.05	42.05	42.05	42.05	12.22	11.83	11.83	11.83	11.83	11.83	11.83	11.83	11.83	11.83	11.83	11.83	11.83	11.83	11.83	11.83	11.83	11.83	11.83	11.83	13.98	15.05	13.98	13.98	13.98	13.98	15.05	15.05	15.05	15.05	15.05	15.05	15.05	13.04	13.04	13.04	13.04	13.04	11.96	13.04	13.04	13.04	13.04	13.04
PROT|ITRA3|K24|APE73827.1	40.91	41.48	41.48	41.48	41.48	13.33	12.9	12.9	12.9	12.9	12.9	12.9	12.9	12.9	12.9	12.9	12.9	12.9	12.9	12.9	12.9	12.9	12.9	12.9	12.9	15.05	16.13	15.05	15.05	15.05	15.05	16.13	16.13	16.13	16.13	16.13	16.13	16.13	14.13	14.13	14.13	14.13	14.13	13.04	14.13	14.13	14.13	14.13	14.13
PROT|ITRA3|K89|AHB32864.2	40.91	41.48	41.48	41.48	41.48	13.33	12.9	12.9	12.9	12.9	12.9	12.9	12.9	12.9	12.9	12.9	12.9	12.9	12.9	12.9	12.9	12.9	12.9	12.9	12.9	15.05	16.13	15.05	15.05	15.05	15.05	16.13	16.13	16.13	16.13	16.13	16.13	16.13	14.13	14.13	14.13	14.13	14.13	13.04	14.13	14.13	14.13	14.13	14.13
PROT|ITRA3|KL180|Kaptive_primary_ref-BKDF01000012.1	40.91	41.48	41.48	41.48	41.48	13.33	12.9	12.9	12.9	12.9	12.9	12.9	12.9	12.9	12.9	12.9	12.9	12.9	12.9	12.9	12.9	12.9	12.9	12.9	12.9	15.05	16.13	15.05	15.05	15.05	15.05	16.13	16.13	16.13	16.13	16.13	16.13	16.13	14.13	14.13	14.13	14.13	14.13	13.04	14.13	14.13	14.13	14.13	14.13
PROT|ITRA3|KL189|Kaptive_primary_ref-RFDH01000015.1	40.91	41.48	41.48	41.48	41.48	13.33	12.9	12.9	12.9	12.9	12.9	12.9	12.9	12.9	12.9	12.9	12.9	12.9	12.9	12.9	12.9	12.9	12.9	12.9	12.9	15.05	16.13	15.05	15.05	15.05	15.05	16.13	16.13	16.13	16.13	16.13	16.13	16.13	14.13	14.13	14.13	14.13	14.13	13.04	14.13	14.13	14.13	14.13	14.13
PROT|ITRA3|KL190|Kaptive_primary_ref-JADQAA010000018.1	40.91	41.48	41.48	41.48	41.48	13.33	12.9	12.9	12.9	12.9	12.9	12.9	12.9	12.9	12.9	12.9	12.9	12.9	12.9	12.9	12.9	12.9	12.9	12.9	12.9	15.05	16.13	15.05	15.05	15.05	15.05	16.13	16.13	16.13	16.13	16.13	16.13	16.13	14.13	14.13	14.13	14.13	14.13	13.04	14.13	14.13	14.13	14.13	14.13
PROT|ITRA3|KL206|Kaptive_primary_ref-CP042556.1	40.91	41.48	41.48	41.48	41.48	13.33	12.9	12.9	12.9	12.9	12.9	12.9	12.9	12.9	12.9	12.9	12.9	12.9	12.9	12.9	12.9	12.9	12.9	12.9	12.9	15.05	16.13	15.05	15.05	15.05	15.05	16.13	16.13	16.13	16.13	16.13	16.13	16.13	14.13	14.13	14.13	14.13	14.13	13.04	14.13	14.13	14.13	14.13	14.13
PROT|ITRA3|KL211|Kaptive_primary_ref-AAYNSG010000016.1	40.91	41.48	41.48	41.48	41.48	13.33	12.9	12.9	12.9	12.9	12.9	12.9	12.9	12.9	12.9	12.9	12.9	12.9	12.9	12.9	12.9	12.9	12.9	12.9	12.9	15.05	16.13	15.05	15.05	15.05	15.05	16.13	16.13	16.13	16.13	16.13	16.13	16.13	14.13	14.13	14.13	14.13	14.13	13.04	14.13	14.13	14.13	14.13	14.13
PROT|ITRA3|K16|AUS94314.1	40.34	40.34	40.34	40.34	40.34	10	9.68	9.68	9.68	9.68	9.68	9.68	9.68	9.68	9.68	9.68	9.68	9.68	9.68	9.68	9.68	9.68	9.68	9.68	9.68	11.83	12.9	11.83	11.83	11.83	11.83	12.9	12.9	12.9	12.9	12.9	12.9	12.9	10.87	10.87	10.87	10.87	10.87	9.78	10.87	10.87	10.87	10.87	10.87
PROT|ITRA3|K90|AHB32796.2	40.91	40.91	40.91	40.91	40.91	10	9.68	9.68	9.68	9.68	9.68	9.68	9.68	9.68	9.68	9.68	9.68	9.68	9.68	9.68	9.68	9.68	9.68	9.68	9.68	11.83	12.9	11.83	11.83	11.83	11.83	12.9	12.9	12.9	12.9	12.9	12.9	12.9	10.87	10.87	10.87	10.87	10.87	9.78	10.87	10.87	10.87	10.87	10.87
PROT|ITRA3|KL141|Kaptive_primary_ref-	40.91	40.91	40.91	40.91	40.91	10	9.68	9.68	9.68	9.68	9.68	9.68	9.68	9.68	9.68	9.68	9.68	9.68	9.68	9.68	9.68	9.68	9.68	9.68	9.68	11.83	12.9	11.83	11.83	11.83	11.83	12.9	12.9	12.9	12.9	12.9	12.9	12.9	10.87	10.87	10.87	10.87	10.87	9.78	10.87	10.87	10.87	10.87	10.87
PROT|ITRA3|KL186|Kaptive_primary_ref-NQXU01000023.1	40.91	40.91	40.91	40.91	40.91	10	9.68	9.68	9.68	9.68	9.68	9.68	9.68	9.68	9.68	9.68	9.68	9.68	9.68	9.68	9.68	9.68	9.68	9.68	9.68	11.83	12.9	11.83	11.83	11.83	11.83	12.9	12.9	12.9	12.9	12.9	12.9	12.9	10.87	10.87	10.87	10.87	10.87	9.78	10.87	10.87	10.87	10.87	10.87
PROT|ITRA3|KL135|Kaptive_primary_ref-DADBIM010000017.1	40.91	40.91	40.91	40.91	40.91	10	9.68	9.68	9.68	9.68	9.68	9.68	9.68	9.68	9.68	9.68	9.68	9.68	9.68	9.68	9.68	9.68	9.68	9.68	9.68	11.83	12.9	11.83	11.83	11.83	11.83	12.9	12.9	12.9	12.9	12.9	12.9	12.9	10.87	10.87	10.87	10.87	10.87	9.78	10.87	10.87	10.87	10.87	10.87
PROT|ITRA3|KL167|Kaptive_primary_ref-JABLVX010000005.1	40.91	40.91	40.91	40.91	40.91	10	9.68	9.68	9.68	9.68	9.68	9.68	9.68	9.68	9.68	9.68	9.68	9.68	9.68	9.68	9.68	9.68	9.68	9.68	9.68	11.83	12.9	11.83	11.83	11.83	11.83	12.9	12.9	12.9	12.9	12.9	12.9	12.9	10.87	10.87	10.87	10.87	10.87	9.78	10.87	10.87	10.87	10.87	10.87
		Percentage identity within an Itr
			Min	Max	Avg
		ITRA4	97.84	100	99.1728
		ITRB2	88.71	100	97.9568
		ITRB1	93.43	100	98.0044
		ITRB4	100	100	100
		ITRB3	94.67	100	94.8808
		ITRA2	86.89	100	97.2777
		ITRA1	90.1	100	94.7642
		ITRA3	79.5	100	87.9495
		Percentage identity between different Itrs
			ITRA4	ITRB2	ITRB1	ITRB4	ITRB3	ITRA2	ITRA1	ITRA3
		ITRA4	99.1728	22.824	22.0125	23.78	24.4084	43.395	38.6279	41.1135
		ITRB2		97.9568	58.0669	56.602	57.0748	10.7264	10.7554	10.8115
		ITRB1			98.0044	71.2654	70.2581	13.6281	15.3145	13.5871
		ITRB4				100	81.899	11.9551	13.4844	12.1324
		ITRB3					94.8808	11.8477	12.1836	12.0132
		ITRA2						97.2777	60.2528	74.3944
		ITRA1							94.7642	60.8765
		ITRA3								87.9495
[truncated: 199 more columns]
