# Supplementary material for: Structural diversity among Acinetobacter baumannii K-antigens and its implication in the in silico serotyping
Source: Front Microbiol. 2023 Jun 21;14:1191542. doi: 10.3389/fmicb.2023.1191542 (PMC10320297; doi:10.3389/fmicb.2023.1191542)
Supplement: Supplementary file 4 [file Table_4.xlsx]

## Sheet: ABSD_predict_RS
Table S4. Reliability scores were calculated for Wzx/Wzy-dependent pathway proteins that correspond to 237 K-types of A. baumannii. Note that each protein's average reliability scores are given in the last row. It is to be noted that the values were estimated by considering a sequence identity cut-off of 98% and "NA" indicates that the corresponding sequence was not found in the reference dataset.
Name of the input query	Expected-Ktype	Wza	Wzb	Wzc	Wzx	Wzy	ItrA1	ItrA2	ItrA3	ItrA4	ItrB1	ItrB2	ItrB3	ItrB4	Predic ted K-type	Number of predicted K-types
CP010781-KL1	1	8.33	8.33	16.66	50	50	25	NA	NA	NA	NA	NA	NA	NA	K1;K107;	2
KJ459911-KL2	2	4.34	5.26	6.25	25	50	NA	1.78	NA	NA	NA	NA	NA	NA	K2;	1
KF793926-KL3	3	5.55	2.77	12.5	100	25	NA	1.4	NA	NA	NA	NA	NA	NA	K3;	1
JN409449-KL4	4	50	50	50	50	100	NA	NA	NA	NA	50	NA	NA	NA	K4;	1
BK010760-KL5	5	12.5	5.26	11.11	33.33	100	NA	2.08	NA	NA	NA	NA	NA	NA	K5;	1
KF130871-KL6	6	5.55	7.69	11.11	100	100	NA	1.53	NA	NA	NA	NA	NA	NA	K6;	1
KC526894-KL7	7	5.88	11.11	9.09	33.33	33.33	NA	2.08	NA	NA	NA	NA	NA	NA	K28;K7;	2
KX712116-KL8	8	20	16.66	25	50	25	NA	NA	5.88	NA	NA	11.11	NA	NA	K8;	1
MK331712-KL9	9	12.5	3.03	3.44	14.28	14.28	NA	NA	5.88	NA	NA	5.55	NA	NA	K109;K9;KL149;KL168;	4
KY434633-KL10	10	6.25	2.94	4.34	100	100	NA	2.04	NA	NA	NA	NA	NA	NA	K10;	1
KF002790-KL11	11	9.09	33.33	25	20	33.33	NA	NA	11.11	NA	NA	NA	NA	NA	K11;K29;KL195;	3
JN107991-KL12	12	11.11	12.5	25	14.28	25	NA	NA	NA	NA	NA	NA	20	NA	K110;K12;K13;	3
MF522810-KL13	13	12.5	12.5	25	33.33	33.33	NA	NA	NA	NA	NA	NA	20	NA	K13;	1
KF030679-KL14	14	2.94	3.22	4.76	50	50	NA	4.34	NA	NA	NA	NA	NA	NA	K14;KL139;	2
KC526900-KL15	15	25	25	20	50	50	25	NA	NA	NA	NA	NA	NA	NA	K15;KL147;	2
MF522813-KL16	16	5.55	7.69	33.33	100	100	NA	NA	50	NA	NA	NA	NA	NA	K16;	1
KC118541-KL17	17	8.33	8.33	16.66	33.33	33.33	25	NA	NA	NA	NA	NA	NA	NA	K17;K18;KL237;	3
MF522811-KL18	18	8.33	8.33	16.66	33.33	33.33	25	NA	NA	NA	NA	NA	NA	NA	K17;K18;KL237;	3
KU215659-KL19	19	50	33.33	50	33.33	100	14.28	NA	NA	NA	NA	NA	NA	NA	K19;	1
JQ684178-KL20	20	11.11	3.12	4.16	16.66	20	20	NA	NA	NA	NA	NA	NA	NA	K118;K20;K21;KL199;	4
MG231275-KL21	21	16.66	3.03	4.54	16.66	100	20	NA	NA	NA	NA	NA	NA	NA	K21;	1
KC526920-KL22	22	7.14	5	12.5	50	25	NA	1.78	NA	NA	NA	NA	NA	NA	K22;KL159;	2
MF522812-KL23	23	5.55	7.69	33.33	50	100	NA	1.58	NA	NA	NA	NA	NA	NA	K23;	1
KX756650-KL24	24	9.09	100	100	50	100	NA	NA	5.55	NA	NA	NA	NA	NA	K24;	1
BK008886-KL25	25	8.33	8.33	33.33	33.33	50	33.33	NA	NA	NA	NA	NA	NA	NA	K25;KL201;	2
MF522809-KL26	26	25	3.33	20	100	100	NA	NA	11.11	NA	NA	NA	NA	NA	K26;	1
KT266827-KL27	27	4.76	7.69	50	33.33	50	NA	1.53	NA	NA	NA	NA	NA	NA	K27;KL130;	2
MF522807-KL28	28	5.88	11.11	9.09	100	33.33	NA	1.4	NA	NA	NA	NA	NA	NA	K28;	1
NZ_AMHJ01000024-KL29	29	9.09	33.33	25	20	33.33	NA	NA	11.11	NA	NA	NA	NA	NA	K11;K29;KL195;	3
MN166189-KL30	30	3.7	2.94	100	25	50	NA	25	NA	NA	NA	NA	NA	NA	K30;	1
kaptive_ref-KL31	31	5.26	7.69	11.11	100	100	NA	3.03	NA	NA	NA	NA	NA	NA	KL31;	1
KC526897-KL32	32	20	10	33.33	25	25	NA	3.12	NA	NA	NA	NA	NA	NA	K32;KL164;KL200;	3
MK370018-KL33	33	5.55	7.69	11.11	33.33	33.33	NA	1.4	NA	NA	NA	NA	NA	NA	K33;K77;	2
CP003846-KL34	34	11.11	3.12	4.16	16.66	20	20	NA	NA	NA	NA	NA	NA	NA	K118;K20;K21;KL199;	4
KC526896-KL35	35	50	50	100	100	100	25	NA	NA	NA	NA	NA	NA	NA	K35;	1
NZ_AMFI01000021-KL36	36	2.85	33.33	100	25	100	NA	NA	50	NA	NA	NA	NA	NA	K36;	1
KX712115-KL37	37	5.88	6.25	50	20	100	NA	2.04	NA	NA	NA	NA	NA	NA	K37;	1
kaptive_ref-KL38	38	100	100	100	100	100	NA	NA	50	NA	NA	NA	NA	NA	KL38;	1
NZ_AMHP01000019-KL39	39	50	33.33	50	33.33	NA	25	NA	NA	NA	NA	NA	NA	NA	KL39	1
KP100029-KL40	40	100	50	50	33.33	33.33	NA	NA	NA	NA	9.09	NA	NA	NA	K40;	1
AMFP01000100-KL41	41	6.25	14.28	100	100	100	NA	1.47	NA	NA	NA	NA	NA	NA	K41;	1
KC526903-KL42	42	4.76	14.28	6.25	33.33	33.33	NA	1.4	NA	NA	NA	NA	NA	NA	K42;	1
KC526905-KL43	43	2.94	2.94	3.84	25	33.33	NA	NA	5.55	NA	NA	NA	NA	NA	K43;	1
MN148385-KL44	44	9.09	5.88	9.09	33.33	100	NA	3.7	NA	NA	NA	NA	NA	NA	K44;	1
MN166190-KL45	45	9.09	100	100	100	100	NA	NA	5.55	NA	NA	NA	NA	NA	K45;	1
MK609549-KL46	46	4.16	5.26	7.14	50	100	NA	1.4	NA	NA	NA	NA	NA	NA	K46;	1
KX661320-KL47	47	9.09	20	20	25	33.33	NA	NA	5.55	NA	NA	NA	NA	NA	K47;KL231;	2
MN166191-KL48	48	2.85	6.25	50	25	50	NA	NA	14.28	NA	NA	NA	NA	NA	K48;	1
KT359616-KL49	49	50	100	100	100	100	NA	NA	5.88	NA	NA	5.55	NA	NA	K49;	1
AMFW01000039-KL50	50	4.34	3.03	2.77	50	50	NA	3.33	NA	NA	NA	NA	NA	NA	K50;KL150;	2
MN148384-KL51	51	100	100	100	100	100	NA	NA	100	NA	NA	NA	NA	NA	K51;	1
KC526899-KL52	52	4	3.33	3.7	50	50	NA	2.04	NA	NA	NA	NA	NA	NA	K52;KL196;	2
MH190222-KL53	53	100	100	100	100	100	6.66	NA	NA	NA	NA	NA	NA	NA	K53;	1
MG867726-KL54	54	20	33.33	100	100	100	NA	NA	5.88	NA	NA	5.26	NA	NA	K54;	1
MN148381-KL55	55	14.28	20	11.11	33.33	100	NA	NA	12.5	NA	NA	NA	NA	NA	K55;	1
kaptive_ref-KL56	56	4.34	5.26	6.25	33.33	50	NA	1.78	NA	NA	NA	NA	NA	NA	KL177;KL56;	2
KY434631-KL57	57	2.32	100	100	33.33	100	NA	20	NA	NA	NA	NA	NA	NA	K57;	1
KT359617-KL58	58	3.84	5.26	6.25	100	25	NA	1.78	NA	NA	NA	NA	NA	NA	K58;	1
kaptive_ref-KL59	59	33.33	100	100	100	100	NA	NA	100	NA	NA	100	NA	NA	KL59;	1
MN148382-KL60	60	14.28	14.28	100	33.33	25	NA	25	NA	NA	NA	NA	NA	NA	K60;	1
kaptive_ref-KL61	61	9.09	3.22	3.57	100	100	NA	3.7	NA	NA	NA	NA	NA	NA	KL61;	1
kaptive_ref-KL62	62	33.33	33.33	33.33	100	100	NA	NA	5.88	NA	NA	5.55	NA	NA	KL62;	1
KC526909-KL63	63	33.33	33.33	33.33	50	50	NA	NA	5.88	NA	NA	5.55	NA	NA	K63;KL192;	2
kaptive_ref-KL64	64	5	5.26	6.25	33.33	33.33	NA	1.56	NA	NA	NA	NA	NA	NA	KL64;	1
kaptive_ref-KL65	65	7.69	3.03	2.77	33.33	100	NA	1.78	NA	NA	NA	NA	NA	NA	KL65;	1
kaptive_ref-KL66	66	2.27	6.25	20	33.33	100	NA	25	NA	NA	NA	NA	NA	NA	KL66;	1
kaptive_ref-KL67	67	2.22	2.94	6.25	20	50	NA	NA	100	NA	NA	NA	NA	NA	KL67;	1
kaptive_ref-KL68	68	6.25	3.12	4.16	100	100	NA	NA	100	NA	NA	NA	NA	NA	KL68;	1
kaptive_ref-KL69	69	2.22	6.25	25	25	50	NA	2.04	NA	NA	NA	NA	NA	NA	KL69;	1
kaptive_ref-KL70	70	10	3.03	5.88	14.28	14.28	NA	NA	NA	NA	NA	NA	33.33	NA	KL70;	1
kaptive_ref-KL71	71	14.28	20	10	50	100	NA	NA	12.5	NA	NA	NA	NA	NA	KL71;	1
kaptive_ref-KL72	72	25	33.33	100	50	50	NA	NA	5.88	NA	NA	5.55	NA	NA	KL72;	1
MF362178-KL73	73	14.28	33.33	100	14.28	33.33	NA	NA	NA	NA	NA	NA	20	NA	K73;	1
MN148383-KL74	74	14.28	25	25	50	50	NA	NA	12.5	NA	NA	NA	NA	NA	K74;	1
kaptive_ref-KL75	75	10	12.5	25	100	100	NA	NA	NA	NA	NA	NA	NA	100	KL75;	1
kaptive_ref-KL76	76	7.69	3.03	4.54	100	100	NA	NA	5.55	NA	NA	NA	NA	NA	KL76;	1
MK370019-KL77	77	5.26	7.69	11.11	33.33	33.33	NA	1.4	NA	NA	NA	NA	NA	NA	K33;K77;	2
kaptive_ref-KL78	78	50	100	100	100	100	NA	NA	NA	NA	NA	NA	100	NA	KL78;	1
kaptive_ref-KL79	79	4.54	6.25	9.09	100	100	NA	2.32	NA	NA	NA	NA	NA	NA	KL79;	1
KC526914-KL80	80	5.88	6.25	33.33	100	100	NA	NA	14.28	NA	NA	NA	NA	NA	K80;	1
KC526916-KL81	81	6.25	14.28	6.25	25	50	NA	1.4	NA	NA	NA	NA	NA	NA	K81;	1
KC526908-KL82	82	33.33	100	3.33	50	50	NA	1.56	NA	NA	NA	NA	NA	NA	K82;	1
KC526898-KL83	83	25	3.33	20	20	50	NA	NA	11.11	NA	NA	NA	NA	NA	K105;K83;	2
KC526902-KL84	84	3.57	4.34	100	25	100	NA	NA	20	NA	NA	NA	NA	NA	K84;	1
KC526913-KL85	85	14.28	20	9.09	50	50	NA	NA	12.5	NA	NA	NA	NA	NA	K85;	1
kaptive_ref-KL86	86	14.28	20	10	33.33	100	NA	NA	12.5	NA	NA	NA	NA	NA	KL86;	1
KC526918-KL87a	87	50	33.33	25	33.33	100	NA	NA	100	NA	NA	NA	NA	NA	K87a;	1
KC526910-KL88	88	9.09	20	20	100	100	NA	NA	5.55	NA	NA	NA	NA	NA	K88;	1
KC526919-KL89	89	14.28	14.28	100	33.33	25	NA	NA	5.55	NA	NA	NA	NA	NA	K89;	1
KC526917-KL90	90	5	11.11	9.09	33.33	100	NA	NA	20	NA	NA	NA	NA	NA	K90;	1
KM402814-KL91	91	100	50	50	33.33	33.33	NA	NA	NA	NA	9.09	NA	NA	NA	K91;	1
kaptive_ref-KL92	92	3.44	100	100	100	100	NA	NA	NA	25	NA	NA	NA	NA	KL92;	1
BK010902-KL93	93	6.25	14.28	6.25	50	100	NA	2.32	NA	NA	NA	NA	NA	NA	K93;	1
kaptive_ref-KL94	94	3.7	5	6.25	33.33	50	NA	1.78	NA	NA	NA	NA	NA	NA	KL94;	1
kaptive_ref-KL95	95	5.88	6.25	100	25	100	NA	2.27	NA	NA	NA	NA	NA	NA	KL95;	1
kaptive_ref-KL96	96	9.09	20	20	25	50	NA	NA	5.55	NA	NA	NA	NA	NA	KL96;	1
kaptive_ref-KL97	97	10	12.5	50	14.28	33.33	NA	NA	NA	NA	NA	NA	20	NA	KL97;	1
kaptive_ref-KL98	98	100	12.5	5.55	50	100	NA	NA	NA	NA	50	NA	NA	NA	KL98;	1
kaptive_ref-KL99	99	3.22	6.25	5.88	100	100	NA	NA	NA	20	NA	NA	NA	NA	KL99;	1
kaptive_ref-KL100	100	20	10	14.28	25	25	NA	3.12	NA	NA	NA	NA	NA	NA	KL100;	1
kaptive_ref-KL101	101	9.09	2.77	3.22	100	100	NA	1.56	NA	NA	NA	NA	NA	NA	KL101;	1
MK370021-KL102	102	9.09	20	16.66	25	33.33	NA	NA	14.28	NA	NA	NA	NA	NA	K102;	1
kaptive_ref-KL103	103	6.66	6.25	8.33	25	50	NA	NA	5.55	NA	NA	NA	NA	NA	KL103;	1
kaptive_ref-KL104	104	2.27	6.25	20	100	100	NA	NA	5.55	NA	NA	NA	NA	NA	KL104;	1
NZ_JEXD01000015-KL105	105	25	3.33	20	20	50	NA	NA	11.11	NA	NA	NA	NA	NA	K105;K83;	2
MK399430-KL106	106	3.44	3.33	50	50	50	NA	NA	11.11	NA	NA	NA	NA	NA	K106;KL162;	2
MK370022-KL107	107	8.33	8.33	16.66	50	50	20	NA	NA	NA	NA	NA	NA	NA	K1;K107;	2
MK370023-KL108	108	16.66	10	100	100	100	NA	NA	5.88	NA	NA	5.55	NA	NA	K108;	1
MK370024-KL109	109	12.5	3.03	4	14.28	14.28	NA	NA	5.88	NA	NA	5.55	NA	NA	K109;K9;KL149;KL168;	4
MK370025-KL110	110	11.11	12.5	25	14.28	25	NA	NA	NA	NA	NA	NA	20	NA	K110;K12;K13;	3
MK370026-KL111	111	50	3.33	20	100	100	NA	NA	20	NA	NA	NA	NA	NA	K111;	1
MK370027-KL112	112	2.85	16.66	100	100	100	NA	NA	11.11	NA	NA	NA	NA	NA	K112;	1
MK370028-KL113	113	50	50	50	100	100	50	NA	NA	NA	NA	NA	NA	NA	K113;	1
MK388214-KL114	114	50	33.33	25	33.33	100	NA	NA	100	NA	NA	NA	NA	NA	K114;	1
kaptive_ref-KL115	115	3.84	5.26	6.25	50	50	NA	50	NA	NA	NA	5.55	NA	NA	KL115;	1
MK399425-KL116	116	3.22	6.25	50	20	100	NA	4.34	NA	NA	NA	NA	NA	NA	K116;	1
kaptive_ref-KL117	117	9.09	11.11	9.09	50	50	NA	3.33	NA	NA	NA	NA	NA	NA	KL117;	1
kaptive_ref-KL118	118	11.11	3.12	4.54	16.66	100	20	NA	NA	NA	NA	NA	NA	NA	KL161;	1
NZ_NGGP01000084-KL119	119	14.28	14.28	20	100	50	NA	20	NA	NA	NA	NA	NA	NA	K119;	1
NZ_LLCR01000062-KL120	120	3.84	5.55	11.11	50	100	NA	1.4	NA	NA	NA	NA	NA	NA	K120;	1
kaptive_ref-KL121	121	3.7	5.26	7.14	50	100	NA	1.4	NA	NA	NA	NA	NA	NA	KL121;	1
kaptive_ref-KL122	122	7.69	6.66	9.09	33.33	50	NA	1.4	NA	NA	NA	NA	NA	NA	KL122;KL138;	2
kaptive_ref-KL123	123	5	11.11	9.09	50	50	NA	1.4	NA	NA	NA	NA	NA	NA	KL123;	1
NCXX01000026-KL124	124	33.33	2.77	5.26	50	50	NA	1.56	NA	NA	NA	NA	NA	NA	K124;	1
MH306195-KL125	125	14.28	25	100	100	100	NA	NA	NA	NA	NA	NA	33.33	NA	K125;	1
kaptive_ref-KL126	126	100	100	16.66	100	100	7.69	NA	NA	NA	NA	NA	NA	NA	KL126;	1
kaptive_ref-KL127	127	5.88	2.94	5.55	20	100	NA	2.04	NA	NA	NA	NA	NA	NA	KL127;	1
MK399428-KL128	128	5.88	4	25	50	100	NA	2.04	NA	NA	NA	NA	NA	NA	K128;	1
MK399431-KL129	129	5.26	2.94	3.84	25	50	NA	NA	20	NA	NA	NA	NA	NA	K129;	1
kaptive_ref-KL130	130	6.66	7.69	25	33.33	50	NA	1.53	NA	NA	NA	NA	NA	NA	K27;KL130;	2
kaptive_ref-KL131	131	33.33	100	25	100	100	NA	NA	NA	NA	10	NA	NA	NA	KL131;	1
kaptive_ref-KL132	132	3.7	6.25	4.54	100	100	NA	2.04	NA	NA	NA	NA	NA	NA	KL132;	1
kaptive_ref-KL133	133	3.57	2.94	12.5	100	100	NA	4.34	NA	NA	NA	NA	NA	NA	KL133;	1
kaptive_ref-KL134	134	2.94	3.22	4.76	16.66	50	NA	2.04	NA	NA	NA	NA	NA	NA	KL134;	1
kaptive_ref-KL135	135	5	11.11	11.11	50	50	NA	NA	20	NA	NA	NA	NA	NA	KL135;	1
kaptive_ref-KL136	136	16.66	25	50	100	100	NA	NA	5.88	NA	NA	8.33	NA	NA	KL136;	1
kaptive_ref-KL137	137	25	25	20	100	100	25	NA	NA	NA	NA	NA	NA	NA	KL137;	1
kaptive_ref-KL138	138	7.69	11.11	9.09	33.33	50	NA	1.4	NA	NA	NA	NA	NA	NA	KL122;KL138;	2
kaptive_ref-KL139	139	2.94	2.94	5	50	50	NA	2.04	NA	NA	NA	NA	NA	NA	K14;KL139;	2
kaptive_ref-KL140	140	20	3.22	7.14	100	100	33.33	NA	NA	NA	NA	NA	NA	NA	KL140;	1
kaptive_ref-KL141	141	2.63	2.94	4.76	100	100	NA	NA	20	NA	NA	NA	NA	NA	KL141;	1
kaptive_ref-KL142	142	4.34	4.76	5	100	100	NA	NA	NA	25	NA	NA	NA	NA	KL142;	1
kaptive_ref-KL143	143	3.22	6.25	7.14	100	100	NA	NA	NA	20	NA	NA	NA	NA	KL143;	1
kaptive_ref-KL144	144	100	100	100	50	50	NA	NA	33.33	NA	NA	NA	NA	NA	KL144;	1
kaptive_ref-KL145	145	2.77	2.94	5	100	100	NA	NA	NA	33.33	NA	NA	NA	NA	KL145;	1
kaptive_ref-KL146	146	8.33	8.33	16.66	33.33	100	25	NA	NA	NA	NA	NA	NA	NA	KL146;	1
kaptive_ref-KL147	147	25	25	20	50	50	25	NA	NA	NA	NA	NA	NA	NA	K15;KL147;	2
kaptive_ref-KL148	148	2.94	2.94	33.33	100	100	NA	100	NA	NA	NA	NA	NA	NA	KL148;	1
kaptive_ref-KL149	149	10	3.03	5.55	14.28	14.28	NA	NA	5.88	NA	NA	5.55	NA	NA	K109;K9;KL149;KL168;	4
kaptive_ref-KL150	150	9.09	2.77	3.22	50	50	NA	3.7	NA	NA	NA	NA	NA	NA	K50;KL150;	2
kaptive_ref-KL151	151	5.26	3.12	3.57	50	50	NA	4	NA	NA	NA	NA	NA	NA	KL151;KL152;	2
kaptive_ref-KL152	152	5.26	3.12	3.57	50	50	NA	4	NA	NA	NA	NA	NA	NA	KL151;KL152;	2
kaptive_ref-KL153	153	6.66	7.69	50	100	100	NA	1.53	NA	NA	NA	NA	NA	NA	KL153;	1
kaptive_ref-KL154	154	100	12.5	100	100	100	NA	NA	NA	NA	9.09	NA	NA	NA	KL154;	1
kaptive_ref-KL155	155	9.09	33.33	9.09	50	50	NA	1.78	NA	NA	NA	NA	NA	NA	KL155;KL210;	2
kaptive_ref-KL156	156	4.54	3.03	3.03	100	100	NA	1.47	NA	NA	NA	NA	NA	NA	KL156;	1
kaptive_ref-KL157	157	3.12	6.25	100	25	33.33	NA	NA	14.28	NA	NA	NA	NA	NA	KL157;	1
kaptive_ref-KL158	158	2.94	3.7	100	100	100	NA	NA	20	NA	NA	NA	NA	NA	KL158;	1
kaptive_ref-KL159	159	6.25	2.77	12.5	50	25	NA	1.78	NA	NA	NA	NA	NA	NA	K22;KL159;	2
kaptive_ref-KL160	160	4.54	5.26	6.25	33.33	33.33	NA	1.56	NA	NA	NA	NA	NA	NA	KL160;	1
kaptive_ref-KL161	161	11.11	5.26	5.55	16.66	100	20	NA	NA	NA	NA	NA	NA	NA	KL161;	1
kaptive_ref-KL162	162	3.22	3.33	50	50	50	NA	NA	11.11	NA	NA	NA	NA	NA	K106;KL162;	2
kaptive_ref-KL163	163	3.84	11.11	11.11	33.33	100	NA	NA	11.11	NA	NA	NA	NA	NA	KL163;	1
kaptive_ref-KL164	164	16.66	10	33.33	25	25	NA	3.12	NA	NA	NA	NA	NA	NA	K32;KL164;KL200;	3
kaptive_ref-KL165	165	10	5.26	6.25	33.33	33.33	NA	1.78	NA	NA	NA	NA	NA	NA	K42;KL165;KL216;	3
kaptive_ref-KL166	166	5.88	2.94	5	50	50	NA	NA	5.55	NA	NA	NA	NA	NA	KL166;	1
kaptive_ref-KL167	167	5.26	7.69	12.5	100	100	NA	NA	16.66	NA	NA	NA	NA	NA	KL167;	1
kaptive_ref-KL168	168	10	3.03	3.44	14.28	14.28	NA	NA	5.88	NA	NA	5.55	NA	NA	K109;K9;KL149;KL168;	4
kaptive_ref-KL169	169	6.25	14.28	6.25	50	100	NA	2.04	NA	NA	NA	NA	NA	NA	KL169;	1
kaptive_ref-KL170	170	4.34	6.66	6.25	25	50	NA	2.04	NA	NA	NA	NA	NA	NA	KL170;	1
kaptive_ref-KL171	171	33.33	100	50	100	100	NA	NA	NA	NA	9.09	NA	NA	NA	KL171;	1
kaptive_ref-KL172	172	16.66	33.33	100	100	100	NA	NA	NA	NA	9.09	NA	NA	NA	KL172;	1
kaptive_ref-KL173	173	100	3.12	3.33	14.28	14.28	NA	NA	5.88	NA	NA	5.55	NA	NA	KL173;	1
kaptive_ref-KL174	174	100	100	100	100	100	100	NA	NA	NA	NA	NA	NA	NA	KL174;	1
kaptive_ref-KL175	175	7.69	3.03	4.34	100	100	NA	1.78	NA	NA	NA	NA	NA	NA	KL175;	1
kaptive_ref-KL176	176	2.27	2.94	50	33.33	100	NA	20	NA	NA	NA	NA	NA	NA	KL176;	1
kaptive_ref-KL177	177	4.34	5.26	6.25	33.33	50	NA	1.78	NA	NA	NA	NA	NA	NA	KL177;KL56;	2
kaptive_ref-KL178	178	5.55	2.94	50	33.33	50	NA	20	NA	NA	NA	NA	NA	NA	KL178;	1
kaptive_ref-KL179	179	100	100	100	100	100	16.66	NA	NA	NA	NA	NA	NA	NA	KL179;	1
kaptive_ref-KL180	180	14.28	14.28	20	33.33	100	NA	NA	5.55	NA	NA	NA	NA	NA	KL180;	1
kaptive_ref-KL181	181	14.28	14.28	20	33.33	100	NA	20	NA	NA	NA	NA	NA	NA	KL181;	1
kaptive_ref-KL182	182	16.66	33.33	50	100	100	NA	NA	NA	NA	10	NA	NA	NA	KL182;	1
kaptive_ref-KL183	183	20	16.66	25	100	25	NA	NA	5.88	NA	NA	5.55	NA	NA	KL183;	1
kaptive_ref-KL184	184	20	16.66	100	100	100	NA	NA	NA	NA	9.09	NA	NA	NA	KL184;	1
kaptive_ref-KL185	185	5	16.66	20	50	100	NA	NA	50	NA	NA	NA	NA	NA	KL185;	1
kaptive_ref-KL186	186	9.09	5.88	14.28	50	50	NA	NA	20	NA	NA	NA	NA	NA	KL186;	1
kaptive_ref-KL187	187	9.09	5.88	9.09	100	100	NA	25	NA	NA	NA	NA	NA	NA	KL187;	1
kaptive_ref-KL188	188	100	100	100	100	100	11.11	NA	NA	NA	NA	NA	NA	NA	KL188;	1
kaptive_ref-KL189	189	100	14.28	20	50	25	NA	NA	5.55	NA	NA	NA	NA	NA	KL189;	1
kaptive_ref-KL190	190	8.33	2.94	12.5	25	100	NA	NA	5.55	NA	NA	NA	NA	NA	KL190;	1
kaptive_ref-KL191	191	50	50	50	33.33	33.33	NA	NA	NA	NA	9.09	NA	NA	NA	KL191;	1
kaptive_ref-KL192	192	33.33	33.33	33.33	50	50	NA	NA	5.88	NA	NA	5.26	NA	NA	K63;KL192;	2
kaptive_ref-KL193	193	9.09	3.03	2.77	100	25	NA	1.56	NA	NA	NA	NA	NA	NA	KL193;	1
kaptive_ref-KL194	194	16.66	10	50	100	100	NA	NA	5.88	NA	NA	5.55	NA	NA	KL194;	1
kaptive_ref-KL195	195	9.09	33.33	25	20	33.33	NA	NA	11.11	NA	NA	NA	NA	NA	K11;K29;KL195;	3
kaptive_ref-KL196	196	4.16	2.94	5.26	50	50	NA	1.4	NA	NA	NA	NA	NA	NA	K52;KL196;	2
kaptive_ref-KL197	197	4.34	2.94	16.66	100	100	NA	2.27	NA	NA	NA	NA	NA	NA	KL197;	1
kaptive_ref-KL198	198	14.28	25	25	100	50	NA	NA	12.5	NA	NA	NA	NA	NA	KL198;	1
kaptive_ref-KL199	199	11.11	3.12	4.54	16.66	20	20	NA	NA	NA	NA	NA	NA	NA	K118;K20;K21;KL199;	4
kaptive_ref-KL200	200	20	10	33.33	25	25	NA	3.12	NA	NA	NA	NA	NA	NA	K32;KL164;KL200;	3
kaptive_ref-KL201	201	8.33	8.33	33.33	33.33	50	33.33	NA	NA	NA	NA	NA	NA	NA	K25;KL201;	2
kaptive_ref-KL202	202	8.33	8.33	33.33	33.33	100	33.33	NA	NA	NA	NA	NA	NA	NA	KL202;	1
kaptive_ref-KL203	203	100	100	50	100	100	NA	NA	NA	NA	9.09	NA	NA	NA	KL203;	1
kaptive_ref-KL204	204	9.09	100	50	100	100	NA	NA	5.55	NA	NA	NA	NA	NA	KL204;	1
kaptive_ref-KL205	205	3.57	6.25	33.33	100	50	NA	2.04	NA	NA	NA	NA	NA	NA	KL205;	1
kaptive_ref-KL206	206	14.28	100	100	33.33	25	NA	NA	5.55	NA	NA	NA	NA	NA	KL206;	1
kaptive_ref-KL207	207	33.33	33.33	25	100	100	11.11	NA	NA	NA	NA	NA	NA	NA	KL207;	1
kaptive_ref-KL208	208	8.33	8.33	16.66	100	100	12.5	NA	NA	NA	NA	NA	NA	NA	KL208;	1
kaptive_ref-KL209	209	100	100	25	33.33	100	11.11	NA	NA	NA	NA	NA	NA	NA	KL209;	1
kaptive_ref-KL210	210	9.09	33.33	9.09	50	50	NA	1.56	NA	NA	NA	NA	NA	NA	KL155;KL210;	2
kaptive_ref-KL211	211	14.28	14.28	20	25	100	NA	NA	5.55	NA	NA	NA	NA	NA	KL211;	1
kaptive_ref-KL212	212	12.5	12.5	100	14.28	25	NA	NA	5.88	NA	NA	5.55	NA	NA	KL212;	1
kaptive_ref-KL213	213	5.26	7.69	11.11	100	100	NA	1.56	NA	NA	NA	NA	NA	NA	KL213;	1
kaptive_ref-KL214	214	5.26	3.03	11.11	50	100	NA	1.58	NA	NA	NA	NA	NA	NA	KL214;	1
kaptive_ref-KL215	215	8.33	8.33	50	100	100	11.11	NA	NA	NA	NA	NA	NA	NA	KL215;	1
kaptive_ref-KL216	216	3.84	5.26	6.25	33.33	33.33	NA	1.56	NA	NA	NA	NA	NA	NA	K42;KL165;KL216;	3
kaptive_ref-KL217	217	20	16.66	25	50	25	NA	NA	NA	NA	NA	NA	33.33	NA	KL217;	1
kaptive_ref-KL218	218	50	3.12	3.03	50	100	NA	1.4	NA	NA	NA	NA	NA	NA	KL218;	1
kaptive_ref-KL219	219	8.33	8.33	100	100	100	11.11	NA	NA	NA	NA	NA	NA	NA	KL219;	1
kaptive_ref-KL220	220	14.28	2.94	5	25	50	NA	NA	20	NA	NA	NA	NA	NA	KL220;	1
kaptive_ref-KL221	221	25	25	20	100	100	25	NA	NA	NA	NA	NA	NA	NA	KL221;	1
kaptive_ref-KL222	222	5.26	3.12	3.57	14.28	14.28	NA	50	NA	NA	NA	5.55	NA	NA	KL222;	1
kaptive_ref-KL223	223	7.69	3.33	5	25	33.33	NA	NA	14.28	NA	NA	NA	NA	NA	KL223;	1
kaptive_ref-KL224	224	3.33	2.94	5.55	50	50	NA	NA	14.28	NA	NA	NA	NA	NA	KL224;	1
kaptive_ref-KL225	225	6.25	14.28	6.25	25	50	NA	1.4	NA	NA	NA	NA	NA	NA	KL225;	1
kaptive_ref-KL226	226	3.12	2.94	20	50	100	NA	NA	50	NA	NA	NA	NA	NA	KL226;	1
kaptive_ref-KL227	227	20	33.33	50	100	100	NA	NA	NA	NA	9.09	NA	NA	NA	KL227;	1
kaptive_ref-KL228	228	33.33	33.33	25	33.33	100	20	NA	NA	NA	NA	NA	NA	NA	KL228;	1
kaptive_ref-KL229	229	6.66	6.25	8.33	25	50	NA	25	NA	NA	NA	NA	NA	NA	KL229;	1
kaptive_ref-KL230	230	6.66	6.25	8.33	25	50	NA	NA	14.28	NA	NA	NA	NA	NA	KL230;	1
kaptive_ref-KL231	231	9.09	20	20	25	33.33	NA	NA	5.55	NA	NA	NA	NA	NA	K47;KL231;	2
kaptive_ref-KL232	232	14.28	20	11.11	33.33	100	NA	NA	12.5	NA	NA	NA	NA	NA	KL232;	1
kaptive_ref-KL233	233	6.66	7.69	50	100	100	NA	5	NA	NA	NA	NA	NA	NA	KL233;	1
kaptive_ref-KL234	234	20	16.66	25	14.28	25	NA	NA	NA	NA	NA	NA	100	NA	KL234;	1
kaptive_ref-KL235	235	5.26	7.69	12.5	33.33	33.33	NA	7.69	NA	NA	NA	NA	NA	NA	KL235;	1
kaptive_ref-KL236	236	33.33	33.33	25	33.33	100	8.33	NA	NA	NA	NA	NA	NA	NA	KL236;	1
kaptive_ref-KL237	237	8.33	8.33	16.66	33.33	33.33	25	NA	NA	NA	NA	NA	NA	NA	K17;K18;KL237;	3
Average		18.2771	20.2744	30.7078	55.8316	69.2508	23.3331	6.55648	19.4865	24.666	15.5238	10.6605	39.999	100
